# Supplementary material for: 2,4-Diiodo-6-{[4-(morpholin-4-yl)phenyl]iminomethyl}phenol
Source: Acta Crystallogr Sect E Struct Rep Online. 2011 Aug 27;67(Pt 9):o2500. doi: 10.1107/S1600536811034519 (PMC3200745; doi:10.1107/S1600536811034519)
Supplement: Supplementary file 1 [file e-67-o2500-sup1.cif]

##############################################################################
#                                                                            #
# This CIF contains the data in a paper accepted for publication in          #
# Acta Crystallographica Section E. It conforms to the requirements of       #
# Notes for Authors for Acta Crystallographica Section E, and has been       #
# peer reviewed under the auspices of the IUCr Commission on Journals.       #
#                                                                            #
# Full details of the Crystallographic Information File format               #
# are given in the paper "The Crystallographic Information File (CIF):       #
# a New Standard Archive File for Crystallography" by S. R. Hall, F. H.      #
# Allen and I. D. Brown [Acta Cryst. (1991), A47, 655-685].                  #
#                                                                            #
# The current version of the core CIF dictionary is obtainable from          #
# ftp://ftp.iucr.org/pub/cif_core.dic.                                       #
#                                                                            #
# Software is freely available for graphical display of the structure(s)     #
# in this CIF. For information consult the CIF software page                 #
# http://www.iucr.org/resources/cif/software.                                #
#                                                                            #
# This file may be used for bona fide research purposes within the           #
# scientific community so long as proper attribution is given to the journal # 
# article from which it was obtained.                                        #
#                                                                            #
##############################################################################
data_global
_audit_creation_method     SHELXL97
_journal_date_recd_electronic     2011-08-18
_journal_date_accepted     2011-08-22
_journal_name_full     'Acta Crystallographica, Section E'
_journal_year     2011
_journal_volume     67
_journal_issue      9
_journal_page_first     o2500
_journal_page_last     o2500
_journal_paper_category     QO
_journal_coeditor_code     BT5621
_publ_contact_author_name     'G. Chakkaravarthi'
_publ_contact_author_address
;
Department of Physics
CPCL Polytechnic College
Chennai 600 068
India
;
_publ_contact_author_email     chakkaravarthi_2005@yahoo.com
_publ_contact_author_fax     ?
_publ_contact_author_phone     '09940334668'
_publ_section_title
;
2,4-Diiodo-6-{[4-(morpholin-4-yl)phenyl]iminomethyl}phenol
;
loop_
    _publ_author_name
    _publ_author_address
    'K. Manvizhi'
;
Department of Chemistry
Anand Institute of Higher Technology
Kazhipattur
Chennai 603 103
India
;
    'G. Chakkaravarthi'
;
Department of Physics
CPCL Polytechnic College
Chennai 600 068
India
;
    'G. Anbalagan'
;
Department of Physics
Presidency College (Autonomous)
Chennai 600 005
India
;
    'G. Rajagopal'
;
Department of Chemistry
Government Arts College
Melur 625 106
India
;
data_I
_audit_creation_method     SHELXL97
_chemical_name_systematic
;
2,4-Diiodo-6-{[4-(morpholin-4-yl)phenyl]iminomethyl}phenol
;
_chemical_name_common     ?
_chemical_formula_moiety     'C17 H16 I2 N2 O2'
_chemical_formula_sum     'C17 H16 I2 N2 O2'
_chemical_formula_iupac     'C17 H16 I2 N2 O2'
_chemical_formula_weight     534.12
_chemical_melting_point     ?
_symmetry_cell_setting     monoclinic
_symmetry_space_group_name_H-M     'C 2/c'
_symmetry_space_group_name_Hall     '-C 2yc'
loop_
    _symmetry_equiv_pos_as_xyz
    'x, y, z'
    '-x, y, -z+1/2'
    'x+1/2, y+1/2, z'
    '-x+1/2, y+1/2, -z+1/2'
    '-x, -y, -z'
    'x, -y, z-1/2'
    '-x+1/2, -y+1/2, -z'
    'x+1/2, -y+1/2, z-1/2'
_cell_length_a     26.4133(16)
_cell_length_b     7.6598(4)
_cell_length_c     18.0332(11)
_cell_angle_alpha     90.00
_cell_angle_beta     91.417(2)
_cell_angle_gamma     90.00
_cell_volume     3647.4(4)
_cell_formula_units_Z     8
_cell_measurement_reflns_used     6743
_cell_measurement_theta_min     2.7
_cell_measurement_theta_max     35.4
_cell_measurement_temperature     295(2)
_exptl_crystal_description     block
_exptl_crystal_colour     colourless
_exptl_crystal_size_max     0.26
_exptl_crystal_size_mid     0.20
_exptl_crystal_size_min     0.20
_exptl_crystal_density_diffrn     1.945
_exptl_crystal_density_meas     ?
_exptl_crystal_density_method     'not measured'
_exptl_crystal_F_000     2032
_exptl_absorpt_coefficient_mu     3.459
_exptl_absorpt_correction_type     multi-scan
_exptl_absorpt_process_details     '(SADABS; Sheldrick, 1996)'
_exptl_absorpt_correction_T_min     0.4666
_exptl_absorpt_correction_T_max     0.5446
_exptl_special_details
;
;
_diffrn_ambient_temperature     295(2)
_diffrn_radiation_type     MoK\a
_diffrn_radiation_wavelength     0.71073
_diffrn_radiation_source     'fine-focus sealed tube'
_diffrn_radiation_monochromator     graphite
_diffrn_measurement_device_type     'Bruker Kappa APEXII'
_diffrn_measurement_method     '\w and \f'
_diffrn_detector_area_resol_mean     ?
_diffrn_reflns_number     17839
_diffrn_reflns_av_R_equivalents     0.0232
_diffrn_reflns_av_sigmaI/netI     0.0366
_diffrn_reflns_theta_min     2.26
_diffrn_reflns_theta_max     35.85
_diffrn_reflns_theta_full     25.00
_diffrn_measured_fraction_theta_max     0.894
_diffrn_measured_fraction_theta_full     0.997
_diffrn_reflns_limit_h_min     -42
_diffrn_reflns_limit_h_max     42
_diffrn_reflns_limit_k_min     -5
_diffrn_reflns_limit_k_max     12
_diffrn_reflns_limit_l_min     -29
_diffrn_reflns_limit_l_max     27
_diffrn_standards_number     0
_diffrn_standards_interval_count     ?
_diffrn_standards_interval_time     0
_diffrn_standards_decay_%     ?
_refine_special_details
;
;
_reflns_number_total     7647
_reflns_number_gt     4855
_reflns_threshold_expression     I>2\s(I)
_refine_ls_structure_factor_coef     Fsqd
_refine_ls_matrix_type     full
_refine_ls_R_factor_all     0.0930
_refine_ls_R_factor_gt     0.0560
_refine_ls_wR_factor_gt     0.1031
_refine_ls_wR_factor_ref     0.1131
_refine_ls_goodness_of_fit_ref     1.163
_refine_ls_restrained_S_all     1.163
_refine_ls_number_reflns     7647
_refine_ls_number_parameters     208
_refine_ls_number_restraints     0
_refine_ls_hydrogen_treatment     constr
_refine_ls_weighting_scheme     calc
_refine_ls_weighting_details
      'calc w = 1/[\s^2^(Fo^2^)+(0.0134P)^2^+27.6528P] where P=(Fo^2^+2Fc^2^)/3'
_atom_sites_solution_hydrogens     geom
_atom_sites_solution_primary     direct
_atom_sites_solution_secondary     difmap
_refine_ls_shift/su_max     0.000
_refine_ls_shift/su_mean     0.000
_refine_diff_density_max     1.216
_refine_diff_density_min     -1.721
_refine_ls_extinction_method     none
_refine_ls_extinction_coef     ?
loop_
    _atom_type_symbol
    _atom_type_description
    _atom_type_scat_dispersion_real
    _atom_type_scat_dispersion_imag
    _atom_type_scat_source
    'C' 'C' 0.0033 0.0016
                         'International Tables Vol C Tables 4.2.6.8 and 6.1.1.4'
    'H' 'H' 0.0000 0.0000
                         'International Tables Vol C Tables 4.2.6.8 and 6.1.1.4'
    'N' 'N' 0.0061 0.0033
                         'International Tables Vol C Tables 4.2.6.8 and 6.1.1.4'
    'O' 'O' 0.0106 0.0060
                         'International Tables Vol C Tables 4.2.6.8 and 6.1.1.4'
    'I' 'I' -0.4742 1.8119
                         'International Tables Vol C Tables 4.2.6.8 and 6.1.1.4'
_computing_data_collection     'APEX2 (Bruker, 2004)'
_computing_cell_refinement     'SAINT (Bruker, 2004)'
_computing_data_reduction     'SAINT (Bruker, 2004)'
_computing_structure_solution     'SHELXS97 (Sheldrick, 2008)'
_computing_structure_refinement     'SHELXL97 (Sheldrick, 2008)'
_computing_molecular_graphics     'PLATON (Spek, 2009)'
_computing_publication_material     'SHELXL97 (Sheldrick, 2008)'
loop_
    _atom_site_type_symbol
    _atom_site_label
    _atom_site_fract_x
    _atom_site_fract_y
    _atom_site_fract_z
    _atom_site_U_iso_or_equiv
    _atom_site_adp_type
    _atom_site_calc_flag
    _atom_site_refinement_flags
    _atom_site_occupancy
    _atom_site_symmetry_multiplicity
    _atom_site_disorder_assembly
    _atom_site_disorder_group
    I I1 0.198728(14) -0.04313(7) 0.01153(2) 0.06368(14) Uani d . 1 1 . .
    I I2 0.097444(12) -0.01689(5) 0.305807(16) 0.04538(10) Uani d . 1 1 . .
    O O1 -0.25208(14) 0.6183(6) -0.2595(3) 0.0645(11) Uani d . 1 1 . .
    O O2 0.09297(14) 0.1239(6) -0.03377(17) 0.0567(10) Uani d . 1 1 . .
    H H2 0.0683 0.1836 -0.0453 0.085 Uiso d R 1 1 . .
    N N1 0.00453(14) 0.2516(5) -0.0214(2) 0.0399(9) Uani d . 1 1 . .
    N N2 -0.16015(14) 0.5632(5) -0.1763(2) 0.0425(9) Uani d . 1 1 . .
    C C1 0.13595(16) 0.0208(6) 0.0746(2) 0.0369(9) Uani d . 1 1 . .
    C C2 0.09350(17) 0.0948(6) 0.0387(2) 0.0373(9) Uani d . 1 1 . .
    C C3 0.05152(15) 0.1370(6) 0.0821(2) 0.0335(9) Uani d . 1 1 . .
    C C4 0.05340(16) 0.1049(6) 0.1581(2) 0.0361(9) Uani d . 1 1 . .
    H H4 0.0257 0.1332 0.1867 0.043 Uiso calc R 1 1 . .
    C C5 0.09549(15) 0.0320(6) 0.1913(2) 0.0329(9) Uani d . 1 1 . .
    C C6 0.13743(15) -0.0108(6) 0.1495(2) 0.0337(9) Uani d . 1 1 . .
    H H6 0.1660 -0.0601 0.1721 0.040 Uiso calc R 1 1 . .
    C C7 0.00713(17) 0.2167(6) 0.0481(3) 0.0395(10) Uani d . 1 1 . .
    H H7 -0.0203 0.2434 0.0775 0.047 Uiso calc R 1 1 . .
    C C8 -0.03754(17) 0.3331(6) -0.0573(3) 0.0396(10) Uani d . 1 1 . .
    C C9 -0.03566(18) 0.3557(7) -0.1329(3) 0.0450(11) Uani d . 1 1 . .
    H H9 -0.0070 0.3202 -0.1577 0.054 Uiso calc R 1 1 . .
    C C10 -0.07575(19) 0.4305(7) -0.1727(3) 0.0462(11) Uani d . 1 1 . .
    H H10 -0.0735 0.4440 -0.2238 0.055 Uiso calc R 1 1 . .
    C C11 -0.11929(17) 0.4858(6) -0.1375(3) 0.0402(10) Uani d . 1 1 . .
    C C12 -0.12009(19) 0.4645(8) -0.0609(3) 0.0505(13) Uani d . 1 1 . .
    H H12 -0.1483 0.5023 -0.0355 0.061 Uiso calc R 1 1 . .
    C C13 -0.0805(2) 0.3894(8) -0.0215(3) 0.0520(13) Uani d . 1 1 . .
    H H13 -0.0825 0.3762 0.0296 0.062 Uiso calc R 1 1 . .
    C C14 -0.1627(2) 0.5380(8) -0.2559(3) 0.0591(15) Uani d . 1 1 . .
    H H14A -0.1692 0.4159 -0.2668 0.071 Uiso calc R 1 1 . .
    H H14B -0.1305 0.5691 -0.2768 0.071 Uiso calc R 1 1 . .
    C C15 -0.2046(2) 0.6497(9) -0.2912(4) 0.0682(18) Uani d . 1 1 . .
    H H15A -0.1959 0.7720 -0.2852 0.082 Uiso calc R 1 1 . .
    H H15B -0.2069 0.6250 -0.3440 0.082 Uiso calc R 1 1 . .
    C C16 -0.2480(2) 0.6635(9) -0.1835(4) 0.0655(17) Uani d . 1 1 . .
    H H16A -0.2807 0.6489 -0.1611 0.079 Uiso calc R 1 1 . .
    H H16B -0.2385 0.7855 -0.1791 0.079 Uiso calc R 1 1 . .
    C C17 -0.20944(19) 0.5535(8) -0.1423(3) 0.0573(15) Uani d . 1 1 . .
    H H17A -0.2064 0.5932 -0.0913 0.069 Uiso calc R 1 1 . .
    H H17B -0.2208 0.4331 -0.1419 0.069 Uiso calc R 1 1 . .
loop_
    _atom_site_aniso_label
    _atom_site_aniso_U_11
    _atom_site_aniso_U_22
    _atom_site_aniso_U_33
    _atom_site_aniso_U_12
    _atom_site_aniso_U_13
    _atom_site_aniso_U_23
    I1 0.04506(19) 0.1026(4) 0.04403(18) 0.0186(2) 0.01452(14) -0.0004(2)
    I2 0.04006(15) 0.0669(2) 0.02930(13) 0.00174(15) 0.00371(10) 0.00684(14)
    O1 0.0412(19) 0.067(3) 0.084(3) -0.0058(19) -0.0255(19) 0.011(2)
    O2 0.059(2) 0.086(3) 0.0255(15) 0.027(2) 0.0000(14) -0.0027(17)
    N1 0.0382(19) 0.044(2) 0.0372(19) 0.0059(17) -0.0102(16) -0.0042(17)
    N2 0.0365(19) 0.037(2) 0.053(2) -0.0016(16) -0.0128(17) 0.0076(18)
    C1 0.0314(19) 0.050(3) 0.0293(18) 0.0038(19) 0.0014(15) -0.0053(19)
    C2 0.039(2) 0.045(3) 0.0277(19) 0.000(2) -0.0013(16) -0.0041(18)
    C3 0.0301(19) 0.038(2) 0.0325(19) 0.0010(17) -0.0032(16) -0.0035(17)
    C4 0.0287(19) 0.044(3) 0.035(2) 0.0003(18) 0.0036(16) 0.0006(19)
    C5 0.0327(19) 0.041(2) 0.0249(16) -0.0051(18) 0.0025(14) 0.0026(17)
    C6 0.0268(17) 0.043(2) 0.0316(18) 0.0002(17) -0.0023(14) 0.0017(18)
    C7 0.031(2) 0.043(3) 0.044(2) 0.0021(19) -0.0029(18) -0.004(2)
    C8 0.035(2) 0.039(2) 0.044(2) 0.0025(19) -0.0085(18) -0.001(2)
    C9 0.039(2) 0.051(3) 0.046(3) 0.008(2) -0.004(2) -0.002(2)
    C10 0.044(3) 0.052(3) 0.042(2) 0.007(2) -0.008(2) 0.000(2)
    C11 0.034(2) 0.034(2) 0.052(3) -0.0049(18) -0.0112(19) 0.004(2)
    C12 0.037(2) 0.062(3) 0.052(3) 0.010(2) -0.002(2) 0.004(3)
    C13 0.046(3) 0.069(4) 0.042(3) 0.010(3) -0.002(2) 0.006(3)
    C14 0.049(3) 0.067(4) 0.060(3) 0.000(3) -0.016(3) 0.014(3)
    C15 0.056(3) 0.075(4) 0.072(4) 0.003(3) -0.024(3) 0.019(3)
    C16 0.039(3) 0.071(4) 0.085(5) 0.005(3) -0.017(3) 0.012(4)
    C17 0.037(2) 0.062(4) 0.073(4) 0.003(2) -0.010(2) 0.011(3)
_geom_special_details
;
;
loop_
    _geom_bond_atom_site_label_1
    _geom_bond_atom_site_label_2
    _geom_bond_site_symmetry_2
    _geom_bond_distance
    _geom_bond_publ_flag
    I1 C1 . 2.092(4) ?
    I2 C5 . 2.097(4) ?
    O1 C15 . 1.412(7) ?
    O1 C16 . 1.415(8) ?
    O2 C2 . 1.325(5) ?
    O2 H2 . 0.8200 ?
    N1 C7 . 1.282(6) ?
    N1 C8 . 1.417(6) ?
    N2 C11 . 1.403(6) ?
    N2 C14 . 1.447(7) ?
    N2 C17 . 1.455(7) ?
    C1 C6 . 1.372(6) ?
    C1 C2 . 1.401(6) ?
    C2 C3 . 1.411(6) ?
    C3 C4 . 1.393(6) ?
    C3 C7 . 1.445(6) ?
    C4 C5 . 1.369(6) ?
    C4 H4 . 0.9300 ?
    C5 C6 . 1.394(6) ?
    C6 H6 . 0.9300 ?
    C7 H7 . 0.9300 ?
    C8 C9 . 1.376(7) ?
    C8 C13 . 1.387(7) ?
    C9 C10 . 1.389(6) ?
    C9 H9 . 0.9300 ?
    C10 C11 . 1.393(7) ?
    C10 H10 . 0.9300 ?
    C11 C12 . 1.392(7) ?
    C12 C13 . 1.376(7) ?
    C12 H12 . 0.9300 ?
    C13 H13 . 0.9300 ?
    C14 C15 . 1.525(7) ?
    C14 H14A . 0.9700 ?
    C14 H14B . 0.9700 ?
    C15 H15A . 0.9700 ?
    C15 H15B . 0.9700 ?
    C16 C17 . 1.504(7) ?
    C16 H16A . 0.9700 ?
    C16 H16B . 0.9700 ?
    C17 H17A . 0.9700 ?
    C17 H17B . 0.9700 ?
loop_
    _geom_angle_atom_site_label_1
    _geom_angle_atom_site_label_2
    _geom_angle_atom_site_label_3
    _geom_angle_site_symmetry_1
    _geom_angle_site_symmetry_3
    _geom_angle
    _geom_angle_publ_flag
    C15 O1 C16 . . 107.7(4) ?
    C2 O2 H2 . . 109.5 ?
    C7 N1 C8 . . 124.1(4) ?
    C11 N2 C14 . . 117.0(4) ?
    C11 N2 C17 . . 117.0(4) ?
    C14 N2 C17 . . 113.0(4) ?
    C6 C1 C2 . . 122.0(4) ?
    C6 C1 I1 . . 119.4(3) ?
    C2 C1 I1 . . 118.6(3) ?
    O2 C2 C1 . . 120.9(4) ?
    O2 C2 C3 . . 121.3(4) ?
    C1 C2 C3 . . 117.8(4) ?
    C4 C3 C2 . . 119.8(4) ?
    C4 C3 C7 . . 120.1(4) ?
    C2 C3 C7 . . 120.2(4) ?
    C5 C4 C3 . . 120.8(4) ?
    C5 C4 H4 . . 119.6 ?
    C3 C4 H4 . . 119.6 ?
    C4 C5 C6 . . 120.5(4) ?
    C4 C5 I2 . . 120.2(3) ?
    C6 C5 I2 . . 119.3(3) ?
    C1 C6 C5 . . 119.2(4) ?
    C1 C6 H6 . . 120.4 ?
    C5 C6 H6 . . 120.4 ?
    N1 C7 C3 . . 121.7(4) ?
    N1 C7 H7 . . 119.1 ?
    C3 C7 H7 . . 119.1 ?
    C9 C8 C13 . . 118.1(4) ?
    C9 C8 N1 . . 117.4(4) ?
    C13 C8 N1 . . 124.4(4) ?
    C8 C9 C10 . . 121.3(5) ?
    C8 C9 H9 . . 119.4 ?
    C10 C9 H9 . . 119.4 ?
    C9 C10 C11 . . 121.1(5) ?
    C9 C10 H10 . . 119.4 ?
    C11 C10 H10 . . 119.4 ?
    C12 C11 C10 . . 116.7(4) ?
    C12 C11 N2 . . 120.9(5) ?
    C10 C11 N2 . . 122.3(5) ?
    C13 C12 C11 . . 122.1(5) ?
    C13 C12 H12 . . 118.9 ?
    C11 C12 H12 . . 118.9 ?
    C12 C13 C8 . . 120.7(5) ?
    C12 C13 H13 . . 119.7 ?
    C8 C13 H13 . . 119.7 ?
    N2 C14 C15 . . 110.8(5) ?
    N2 C14 H14A . . 109.5 ?
    C15 C14 H14A . . 109.5 ?
    N2 C14 H14B . . 109.5 ?
    C15 C14 H14B . . 109.5 ?
    H14A C14 H14B . . 108.1 ?
    O1 C15 C14 . . 112.2(5) ?
    O1 C15 H15A . . 109.2 ?
    C14 C15 H15A . . 109.2 ?
    O1 C15 H15B . . 109.2 ?
    C14 C15 H15B . . 109.2 ?
    H15A C15 H15B . . 107.9 ?
    O1 C16 C17 . . 112.1(5) ?
    O1 C16 H16A . . 109.2 ?
    C17 C16 H16A . . 109.2 ?
    O1 C16 H16B . . 109.2 ?
    C17 C16 H16B . . 109.2 ?
    H16A C16 H16B . . 107.9 ?
    N2 C17 C16 . . 111.4(5) ?
    N2 C17 H17A . . 109.3 ?
    C16 C17 H17A . . 109.3 ?
    N2 C17 H17B . . 109.3 ?
    C16 C17 H17B . . 109.3 ?
    H17A C17 H17B . . 108.0 ?
loop_
    _geom_torsion_atom_site_label_1
    _geom_torsion_atom_site_label_2
    _geom_torsion_atom_site_label_3
    _geom_torsion_atom_site_label_4
    _geom_torsion_site_symmetry_1
    _geom_torsion_site_symmetry_2
    _geom_torsion_site_symmetry_3
    _geom_torsion_site_symmetry_4
    _geom_torsion
    _geom_torsion_publ_flag
    C6 C1 C2 O2 . . . . -179.9(5) ?
    I1 C1 C2 O2 . . . . 0.0(7) ?
    C6 C1 C2 C3 . . . . 0.1(7) ?
    I1 C1 C2 C3 . . . . 180.0(3) ?
    O2 C2 C3 C4 . . . . -179.9(5) ?
    C1 C2 C3 C4 . . . . 0.1(7) ?
    O2 C2 C3 C7 . . . . -1.2(7) ?
    C1 C2 C3 C7 . . . . 178.8(4) ?
    C2 C3 C4 C5 . . . . -0.2(7) ?
    C7 C3 C4 C5 . . . . -178.9(4) ?
    C3 C4 C5 C6 . . . . 0.2(7) ?
    C3 C4 C5 I2 . . . . -179.6(3) ?
    C2 C1 C6 C5 . . . . -0.1(7) ?
    I1 C1 C6 C5 . . . . 180.0(3) ?
    C4 C5 C6 C1 . . . . -0.1(7) ?
    I2 C5 C6 C1 . . . . 179.8(3) ?
    C8 N1 C7 C3 . . . . -178.5(4) ?
    C4 C3 C7 N1 . . . . 178.5(5) ?
    C2 C3 C7 N1 . . . . -0.2(7) ?
    C7 N1 C8 C9 . . . . -177.4(5) ?
    C7 N1 C8 C13 . . . . 1.7(8) ?
    C13 C8 C9 C10 . . . . -0.8(8) ?
    N1 C8 C9 C10 . . . . 178.4(5) ?
    C8 C9 C10 C11 . . . . 0.1(8) ?
    C9 C10 C11 C12 . . . . 0.9(8) ?
    C9 C10 C11 N2 . . . . 179.4(5) ?
    C14 N2 C11 C12 . . . . -163.6(5) ?
    C17 N2 C11 C12 . . . . -24.8(7) ?
    C14 N2 C11 C10 . . . . 17.9(7) ?
    C17 N2 C11 C10 . . . . 156.7(5) ?
    C10 C11 C12 C13 . . . . -1.3(8) ?
    N2 C11 C12 C13 . . . . -179.9(5) ?
    C11 C12 C13 C8 . . . . 0.7(9) ?
    C9 C8 C13 C12 . . . . 0.4(8) ?
    N1 C8 C13 C12 . . . . -178.8(5) ?
    C11 N2 C14 C15 . . . . -172.1(5) ?
    C17 N2 C14 C15 . . . . 47.5(6) ?
    C16 O1 C15 C14 . . . . 61.6(7) ?
    N2 C14 C15 O1 . . . . -55.3(7) ?
    C15 O1 C16 C17 . . . . -61.9(6) ?
    C11 N2 C17 C16 . . . . 171.5(5) ?
    C14 N2 C17 C16 . . . . -48.1(7) ?
    O1 C16 C17 N2 . . . . 55.7(7) ?
loop_
    _geom_hbond_atom_site_label_D
    _geom_hbond_atom_site_label_H
    _geom_hbond_atom_site_label_A
    _geom_hbond_site_symmetry_A
    _geom_hbond_distance_DH
    _geom_hbond_distance_HA
    _geom_hbond_distance_DA
    _geom_hbond_angle_DHA
    _geom_hbond_publ_flag
    O2 H2 N1 . 0.82 1.82 2.548(5) 146 y
    C6 H6 O1 8_556 0.93 2.50 3.413(5) 166 y
_iucr_refine_instructions_details
;
TITL RG9 in C2/c
CELL  0.71073  26.4133   7.6598  18.0332   90.000   91.417   90.000
ZERR     8.00   0.0016   0.0004   0.0011    0.000    0.002    0.000
LATT   7
SYMM  - X,   Y, 1/2 - Z
SFAC  C    H    N    O    I
UNIT  136  128  16   16   16
MERG   2
OMIT     2   0   0
OMIT    -6   8  22
OMIT   -11   7  23
OMIT    -4   8  22
OMIT    10   4   2
OMIT    -9   7  23
OMIT   -10   8  21
OMIT   -12   4  26
OMIT   -16   4  25
HTAB O2 N1
HTAB C6 O1_$1
EQIV $1  1/2+x,1/2-y,1/2+z
FMAP   2
PLAN   20
SIZE     0.20   0.20   0.26
ACTA    50.00
BOND   $H
CONF
L.S.   7
TEMP    22.00
WGHT    0.013400   27.652800
FVAR       0.15442
I1    5    0.198728   -0.043134    0.011535    11.00000    0.04506    0.10262 =
         0.04403   -0.00036    0.01452    0.01856
I2    5    0.097444   -0.016895    0.305807    11.00000    0.04006    0.06692 =
         0.02930    0.00684    0.00371    0.00174
O1    4   -0.252079    0.618306   -0.259502    11.00000    0.04119    0.06660 =
         0.08430    0.01141   -0.02552   -0.00578
O2    4    0.092972    0.123862   -0.033775    11.00000    0.05871    0.08596 =
         0.02553   -0.00265   -0.00003    0.02667
AFIX   3
H2    2    0.068262    0.183642   -0.045335    11.00000   -1.50000
AFIX   0
N1    3    0.004527    0.251584   -0.021400    11.00000    0.03819    0.04391 =
         0.03718   -0.00420   -0.01019    0.00591
N2    3   -0.160149    0.563167   -0.176327    11.00000    0.03650    0.03687 =
         0.05330    0.00756   -0.01276   -0.00160
C1    1    0.135946    0.020783    0.074626    11.00000    0.03140    0.05011 =
         0.02931   -0.00529    0.00139    0.00380
C2    1    0.093502    0.094756    0.038651    11.00000    0.03931    0.04467 =
         0.02767   -0.00415   -0.00130    0.00025
C3    1    0.051523    0.137008    0.082094    11.00000    0.03011    0.03758 =
         0.03251   -0.00348   -0.00324    0.00096
C4    1    0.053401    0.104879    0.158121    11.00000    0.02874    0.04416 =
         0.03545    0.00062    0.00364    0.00029
AFIX  43
H4    2    0.025727    0.133248    0.186656    11.00000   -1.20000
AFIX   0
C5    1    0.095490    0.032046    0.191343    11.00000    0.03268    0.04132 =
         0.02489    0.00256    0.00254   -0.00510
C6    1    0.137427   -0.010788    0.149538    11.00000    0.02680    0.04257 =
         0.03163    0.00173   -0.00233    0.00016
AFIX  43
H6    2    0.166038   -0.060130    0.172147    11.00000   -1.20000
AFIX   0
C7    1    0.007126    0.216717    0.048131    11.00000    0.03134    0.04313 =
         0.04397   -0.00411   -0.00291    0.00212
AFIX  43
H7    2   -0.020284    0.243433    0.077471    11.00000   -1.20000
AFIX   0
C8    1   -0.037542    0.333133   -0.057278    11.00000    0.03545    0.03870 =
         0.04432   -0.00110   -0.00850    0.00253
C9    1   -0.035663    0.355697   -0.132852    11.00000    0.03855    0.05059 =
         0.04563   -0.00225   -0.00374    0.00778
AFIX  43
H9    2   -0.007003    0.320161   -0.157712    11.00000   -1.20000
AFIX   0
C10   1   -0.075749    0.430531   -0.172725    11.00000    0.04431    0.05201 =
         0.04182   -0.00032   -0.00799    0.00714
AFIX  43
H10   2   -0.073483    0.443967   -0.223790    11.00000   -1.20000
AFIX   0
C11   1   -0.119292    0.485811   -0.137540    11.00000    0.03430    0.03374 =
         0.05194    0.00403   -0.01124   -0.00494
C12   1   -0.120085    0.464513   -0.060930    11.00000    0.03695    0.06177 =
         0.05246    0.00440   -0.00248    0.01025
AFIX  43
H12   2   -0.148287    0.502272   -0.035547    11.00000   -1.20000
AFIX   0
C13   1   -0.080471    0.389362   -0.021534    11.00000    0.04555    0.06877 =
         0.04154    0.00615   -0.00199    0.01039
AFIX  43
H13   2   -0.082514    0.376159    0.029570    11.00000   -1.20000
AFIX   0
C14   1   -0.162732    0.537993   -0.255862    11.00000    0.04869    0.06732 =
         0.06038    0.01409   -0.01555   -0.00015
AFIX  23
H14A  2   -0.169210    0.415907   -0.266780    11.00000   -1.20000
H14B  2   -0.130494    0.569119   -0.276837    11.00000   -1.20000
AFIX   0
C15   1   -0.204588    0.649652   -0.291226    11.00000    0.05623    0.07506 =
         0.07195    0.01877   -0.02382    0.00301
AFIX  23
H15A  2   -0.195925    0.771981   -0.285211    11.00000   -1.20000
H15B  2   -0.206923    0.624958   -0.343957    11.00000   -1.20000
AFIX   0
C16   1   -0.248000    0.663506   -0.183501    11.00000    0.03922    0.07095 =
         0.08545    0.01154   -0.01711    0.00475
AFIX  23
H16A  2   -0.280726    0.648903   -0.161050    11.00000   -1.20000
H16B  2   -0.238533    0.785484   -0.179071    11.00000   -1.20000
AFIX   0
C17   1   -0.209436    0.553524   -0.142282    11.00000    0.03712    0.06162 =
         0.07277    0.01094   -0.00955    0.00349
AFIX  23
H17A  2   -0.206439    0.593242   -0.091287    11.00000   -1.20000
H17B  2   -0.220771    0.433084   -0.141853    11.00000   -1.20000
HKLF    4  1.0 -1.00  0.00  0.00  0.00  1.00  0.00  0.00  0.00 -1.00
REM  RG9 in C2/c
REM R1 =  0.0560 for   4855 Fo > 4sig(Fo)  and  0.0930 for all   7647 data
REM    208 parameters refined using      0 restraints
END
WGHT      0.0134     27.6528
REM Highest difference peak  1.216,  deepest hole -1.721,  1-sigma level  0.129
Q1    1   0.1983  0.0728  0.0134  11.00000  0.05    1.22
Q2    1   0.1049  0.0528  0.2843  11.00000  0.05    0.86
Q3    1   0.0931  0.0294  0.2676  11.00000  0.05    0.75
Q4    1   0.1138 -0.0938  0.2920  11.00000  0.05    0.73
Q5    1   0.0863 -0.0786  0.2745  11.00000  0.05    0.72
Q6    1   0.0839  0.0645  0.3212  11.00000  0.05    0.71
Q7    1   0.2218 -0.1066  0.0092  11.00000  0.05    0.70
Q8    1   0.0690 -0.0216  0.3415  11.00000  0.05    0.67
Q9    1   0.0812 -0.0926  0.3161  11.00000  0.05    0.66
Q10   1   0.0709  0.0208  0.2873  11.00000  0.05    0.63
Q11   1   0.1201 -0.0253  0.2720  11.00000  0.05    0.61
Q12   1   0.2289 -0.0596  0.0286  11.00000  0.05    0.58
Q13   1   0.1307 -0.0152  0.3256  11.00000  0.05    0.56
Q14   1   0.1150  0.0409  0.1608  11.00000  0.05    0.55
Q15   1   0.0716 -0.1801  0.3485  11.00000  0.05    0.53
Q16   1   0.0899 -0.0179  0.2230  11.00000  0.05    0.51
Q17   1   0.2177 -0.0440 -0.0304  11.00000  0.05    0.49
Q18   1   0.0610  0.0822  0.1211  11.00000  0.05    0.48
Q19   1   0.0344 -0.0151  0.3319  11.00000  0.05    0.47
Q20   1   0.1708 -0.0010 -0.0017  11.00000  0.05    0.47
;
