# Supplementary material for: 2,4-Diiodo-6-{[4-(morpholin-4-yl)phenyl]iminomethyl}phenol
Source: Acta Crystallogr Sect E Struct Rep Online. 2011 Aug 27;67(Pt 9):o2500. doi: 10.1107/S1600536811034519 (PMC3200745; doi:10.1107/S1600536811034519)
Supplement: Supplementary file 2 [file e-67-o2500-Isup2.hkl]

#
# h,k,l, Fc-squared, Fo-squared, sigma(Fo-squared) and status flag
#
data_I
_shelx_title ' RG9 in C2/c'
_shelx_refln_list_code          4
_shelx_F_calc_maximum      662.29
_exptl_crystal_F_000      2032.00
_reflns_d_resolution_high  0.6068
 
loop_
 _symmetry_equiv_pos_as_xyz
 'x, y, z'
 '-x, y, -z+1/2'
 'x+1/2, y+1/2, z'
 '-x+1/2, y+1/2, -z+1/2'
 '-x, -y, -z'
 'x, -y, z-1/2'
 '-x+1/2, -y+1/2, -z'
 'x+1/2, -y+1/2, z-1/2'
 
_cell_length_a    26.4133
_cell_length_b     7.6598
_cell_length_c    18.0332
_cell_angle_alpha  90.000
_cell_angle_beta   91.417
_cell_angle_gamma  90.000
 
_shelx_F_squared_multiplier     1.000
 
loop_
 _refln_index_h
 _refln_index_k
 _refln_index_l
 _refln_F_squared_calc
 _refln_F_squared_meas
 _refln_F_squared_sigma
 _refln_observed_status
   4   0   0    51653.30    54238.46    674.94 o
   6   0   0    85929.70    88894.05   1074.24 o
   8   0   0    17302.99    18791.95    421.90 o
  10   0   0   340355.63   315356.59   3883.70 o
  12   0   0       71.29      156.62     39.47 o
  14   0   0    11074.50    11117.46    366.12 o
  16   0   0    12130.06    12645.88    343.06 o
  18   0   0    32399.37    32898.71    544.79 o
  20   0   0   140568.63   138650.73   1773.20 o
  22   0   0        8.61     1582.53    138.83 o
  24   0   0      750.87      721.80    102.74 o
  26   0   0     5451.29     5424.24    247.23 o
  28   0   0     6922.47     7335.86    284.62 o
  30   0   0    16612.05    17050.09    464.71 o
  32   0   0      605.27      810.27    147.95 o
  34   0   0      402.30      326.98    151.61 o
  36   0   0      182.96      175.83    133.09 o
  38   0   0     1271.10     1391.10    281.83 o
  40   0   0     1581.48     2062.11    319.15 o
  42   0   0      122.77      291.89    192.50 o
   1   1   0   167883.64   157111.55   6881.82 o
   3   1   0    86337.11    92427.30    757.73 o
   5   1   0    18495.86    20191.63    178.77 o
   7   1   0   142826.73   146558.56   1342.01 o
   9   1   0    96476.30   102236.54    879.82 o
  11   1   0   126207.16   127120.78   1089.51 o
  13   1   0    47422.07    47892.63    471.07 o
  15   1   0       75.62       31.10     31.27 o
  17   1   0    61193.95    62183.97    617.18 o
  19   1   0    15049.12    15769.89    241.84 o
  21   1   0    94055.98    91720.38    889.14 o
  23   1   0     5737.03     6568.20    171.36 o
  25   1   0     6162.59     5793.08    169.10 o
  27   1   0    22303.30    21553.94    421.55 o
  29   1   0     2407.33     2673.11    139.88 o
  31   1   0     9409.61     9375.97    247.22 o
  33   1   0     1385.02     1373.07    125.23 o
  35   1   0        8.67       -2.75     91.87 o
  37   1   0     1517.97     1858.50    175.75 o
  39   1   0       99.70       91.95    109.07 o
  41   1   0     1323.04     1872.13    323.76 o
   2   2   0    45555.18    52346.29    442.19 o
   4   2   0   213200.05   217968.72   4203.22 o
   6   2   0    51432.32    55840.29    493.35 o
   8   2   0    20951.16    22789.36    236.24 o
  10   2   0   175090.30   177743.09   1495.08 o
  12   2   0     5304.48     5685.65    183.61 o
  14   2   0     6326.29     6281.27    123.09 o
  16   2   0    21971.96    22103.85    280.96 o
  18   2   0    14810.43    14874.80    228.01 o
  20   2   0    48729.72    48798.29    533.43 o
  22   2   0      155.10      153.70     53.83 o
  24   2   0     1148.60     1111.38     86.23 o
  26   2   0     6374.79     6217.88    182.05 o
  28   2   0     6263.88     6787.38    200.19 o
  30   2   0    11037.51    11051.65    302.01 o
  32   2   0       52.58      138.91     95.80 o
  34   2   0      208.49      264.51    103.69 o
  36   2   0      586.03      769.51    176.87 o
  38   2   0      645.94      817.58    178.03 o
  40   2   0      925.28     1208.30    209.43 o
  42   2   0      197.23      122.46    226.47 o
   1   3   0    60743.93    65148.54    588.78 o
   3   3   0    33142.01    36362.30    334.71 o
   5   3   0     3834.51     4026.19     68.11 o
   7   3   0    45593.03    47999.59    440.80 o
   9   3   0    38550.91    40658.89    453.34 o
  11   3   0    34846.02    36126.31    364.96 o
  13   3   0    16533.64    16923.71    218.04 o
  15   3   0     2301.37     2003.10     82.65 o
  17   3   0    48721.80    48386.27    507.35 o
  19   3   0     4108.88     3991.27    120.54 o
  21   3   0    22512.79    22298.55    320.79 o
  23   3   0      876.36      960.62     79.75 o
  25   3   0     1344.65     1256.96    112.51 o
  27   3   0     5927.15     5921.62    216.53 o
  29   3   0     5562.13     5435.60    217.72 o
  31   3   0     4184.36     4547.22    259.42 o
  33   3   0      532.59      546.10    148.45 o
  35   3   0       81.39      -79.93    125.19 o
  37   3   0     1340.15     1531.53    212.60 o
  39   3   0       42.75     -116.35    129.81 o
  41   3   0      135.05      127.49    208.01 o
   0   4   0    55214.32    58592.91    736.78 o
   2   4   0        0.43       32.37     18.16 o
   4   4   0    32142.71    34203.95    323.55 o
   6   4   0      490.64      398.56     29.04 o
   8   4   0     4809.56     5564.19    115.11 o
  10   4   0    72736.68    75374.32    676.16 o
  12   4   0        8.34        7.78     29.15 o
  14   4   0       14.80       -6.78     32.59 o
  16   4   0     6343.10     6021.35    134.60 o
  18   4   0       14.60       29.80     49.87 o
  20   4   0    11593.98    11394.58    243.06 o
  22   4   0      375.17      376.63     76.13 o
  24   4   0      689.51      789.68    126.65 o
  26   4   0     2677.65     2811.48    198.96 o
  28   4   0      210.90      417.29    182.85 o
  30   4   0     5557.07     5616.73    490.26 o
  32   4   0       29.14      115.53    120.26 o
  34   4   0        0.72      -33.73    116.81 o
  36   4   0      839.24     1020.05    188.87 o
  38   4   0      144.98      195.51    146.66 o
  40   4   0      224.12      346.83    242.40 o
   1   5   0    12656.89    12370.16    148.10 o
   3   5   0     4447.23     4181.95     78.73 o
   5   5   0     7668.95     7743.14    115.16 o
   7   5   0     2731.80     2573.14     74.35 o
   9   5   0    12395.88    12420.39    335.67 o
  11   5   0     9709.28     9170.39    217.91 o
  13   5   0      257.18      311.17     70.56 o
  15   5   0     1826.89     1875.33    124.52 o
  17   5   0     7869.52     7386.63    230.76 o
  19   5   0     2515.49     2215.30    153.31 o
  21   5   0     2277.93     2222.56    166.17 o
  23   5   0       16.87       16.28     81.28 o
  25   5   0     1544.37     1589.87    155.11 o
  27   5   0     1269.37     1415.68    154.98 o
  29   5   0     2553.38     2211.16    194.18 o
  31   5   0      678.40      936.73    157.27 o
  33   5   0       77.18      190.73    299.02 o
  35   5   0      184.52      375.14    132.00 o
  37   5   0      236.87       40.78    120.26 o
   0   6   0     8376.43     7017.81    159.56 o
   2   6   0      386.37      601.35     40.38 o
   4   6   0     6021.96     6041.03    118.89 o
   6   6   0     7297.77     7132.13    169.87 o
   8   6   0     2037.66     2502.15    117.64 o
  10   6   0     2482.81     1923.54    113.11 o
  12   6   0      651.04      485.98     72.90 o
  14   6   0     3073.61     3101.79    147.27 o
  16   6   0     4644.81     4489.91    183.01 o
  18   6   0        5.98       43.32     72.43 o
  20   6   0     1803.27     1469.36    132.50 o
  22   6   0      296.28      271.64     97.02 o
  24   6   0       61.13      -57.44    232.34 o
  26   6   0     2176.33     2044.35    178.09 o
  28   6   0      140.03      249.58    106.21 o
  30   6   0      694.09      874.89    139.75 o
  32   6   0       19.05      305.55    133.99 o
  34   6   0        0.07      396.39    455.66 o
   1   7   0     1935.25     1417.67     87.95 o
   3   7   0      601.63      294.82     53.40 o
   5   7   0     6185.47     6384.29    165.03 o
   7   7   0      338.71      165.14     51.73 o
   9   7   0      553.80      458.21     65.80 o
  11   7   0      366.54      262.54     66.46 o
  13   7   0      639.37      844.42     92.81 o
  15   7   0     1787.23     1963.06    128.80 o
  17   7   0      504.28      462.53     87.60 o
  19   7   0     1006.82      962.68    156.01 o
  21   7   0      286.37      259.34     93.20 o
  23   7   0       73.43       90.70    140.28 o
  25   7   0     1165.72     1346.73    181.59 o
  27   7   0      621.62      830.92    127.63 o
  29   7   0      297.34      394.16    263.16 o
  31   7   0        9.57      232.61    247.86 o
   0   8   0     1405.82      918.03    114.49 o
   2   8   0     1143.13     1220.49    142.17 o
   4   8   0      645.56      719.02     92.68 o
   6   8   0     1682.40     1484.15    122.67 o
   8   8   0     1187.35     1259.58     88.93 o
  10   8   0      321.71      258.19     59.96 o
  12   8   0       82.93      175.25     62.53 o
  14   8   0      218.78      312.41     69.51 o
  16   8   0      262.69      295.90     80.40 o
  18   8   0      106.62      192.27    140.49 o
  20   8   0      299.92       99.86     80.13 o
  22   8   0      480.85      669.99    107.30 o
  24   8   0       19.37      314.87    195.43 o
  26   8   0      662.39     1125.59    190.40 o
  28   8   0       35.01      434.04    147.83 o
  30   8   0       10.44       21.39    148.04 o
  32   8   0       15.21      689.05    133.36 o
   1   9   0      984.98      847.30     73.07 o
   3   9   0        5.56      -25.16     71.30 o
   5   9   0      360.65      493.84     58.40 o
   7   9   0        0.43       34.72     40.57 o
   9   9   0       27.78       47.99     42.88 o
  11   9   0        2.56       15.32     45.53 o
  13   9   0       85.00      178.52     63.75 o
  15   9   0      404.55      575.00     77.48 o
  17   9   0       46.29      -10.68    101.49 o
  19   9   0      223.25      327.49     73.70 o
  21   9   0       88.69       40.93     75.07 o
  23   9   0       95.80      183.54     86.18 o
  25   9   0       87.29      401.93    222.90 o
  27   9   0       29.59      199.21    200.05 o
  29   9   0       85.74      535.97    109.04 o
   6  10   0      257.32      313.28     83.46 o
   8  10   0      114.95       26.00     73.39 o
  10  10   0       21.62      -45.29     72.97 o
  12  10   0       30.77      149.30     84.72 o
  14  10   0       11.18       66.26     88.49 o
  16  10   0       11.66      146.37    102.33 o
  18  10   0        2.49       75.07    106.10 o
  20  10   0        0.52       78.01    109.46 o
  22  10   0       54.29      233.69     91.85 o
  24  10   0       28.35       58.01    118.90 o
  26  10   0       80.57      287.70     79.68 o
  15  11   0       30.56      177.82     89.33 o
  17  11   0       13.99       15.10     92.68 o
  19  11   0        0.94      -41.10     84.72 o
 -41   1   1        9.74        1.68    182.01 o
 -39   1   1       21.42      -88.83     97.03 o
 -37   1   1      204.18      255.54    116.78 o
 -35   1   1       32.59       -4.55     94.88 o
 -33   1   1       28.53       46.59     95.74 o
 -31   1   1        3.65      -69.30     69.30 o
 -29   1   1      624.35      582.24     85.19 o
 -27   1   1       42.66      -41.72     64.70 o
 -25   1   1     2199.47     1992.05    119.55 o
 -23   1   1     3114.05     3145.08    125.40 o
 -21   1   1      568.97      416.37     65.18 o
 -19   1   1      625.00      567.30     57.50 o
 -17   1   1     4233.06     3921.56    111.01 o
 -15   1   1        7.47      -27.40     27.40 o
 -13   1   1     2854.90     2814.07     81.23 o
 -11   1   1     1320.86     1170.09     53.33 o
  -9   1   1     7321.69     7769.64    115.42 o
  -7   1   1    11542.68    11154.19    135.23 o
  -5   1   1     3517.99     3659.91     53.07 o
  -3   1   1    16207.03    17473.75    155.72 o
  -1   1   1      910.16      824.80     41.78 o
   1   1   1     4728.53     4771.01     54.92 o
   3   1   1     1161.77     1259.95     24.65 o
   5   1   1    10412.88    10666.95    119.30 o
   7   1   1    12716.11    12696.24    147.62 o
   9   1   1      843.30      800.67     43.21 o
  11   1   1     9627.31     9254.71    137.25 o
  13   1   1     4065.53     4057.18     95.39 o
  15   1   1     4388.62     4404.89    106.31 o
  17   1   1     1082.62      948.56     66.03 o
  19   1   1     5172.87     5052.51    133.14 o
  21   1   1       11.74       26.49     49.36 o
  23   1   1     2364.03     2039.87    108.04 o
  25   1   1     2665.60     2403.27    123.49 o
  27   1   1      918.60      969.73     95.68 o
  29   1   1       16.86       12.14     64.12 o
  31   1   1      529.65      437.36     89.94 o
  33   1   1       15.45      -27.63     75.63 o
  35   1   1      185.44      180.86    104.26 o
  37   1   1        0.24      -42.63     94.61 o
  39   1   1      138.88      149.02    110.00 o
  41   1   1        0.36       26.00    203.40 o
 -40   2   1      101.53       22.79    144.92 o
 -38   2   1       68.32     -127.72    144.90 o
 -36   2   1       83.75      126.15    108.87 o
 -34   2   1      200.18      228.10    107.09 o
 -32   2   1       95.65       43.45     90.40 o
 -30   2   1      555.64      495.60    103.12 o
 -28   2   1       36.09       17.25     67.33 o
 -26   2   1     2461.57     2278.91    126.89 o
 -24   2   1     7087.38     6607.00    175.80 o
 -22   2   1     6301.21     5960.13    160.47 o
 -20   2   1     2225.79     2139.40    102.18 o
 -18   2   1     1535.34     1595.43     83.99 o
 -16   2   1    11382.89    10773.78    181.68 o
 -14   2   1     8999.53     8443.10    146.71 o
 -12   2   1      385.32      512.37     43.21 o
 -10   2   1     3492.48     3595.75     79.93 o
  -8   2   1     4630.38     5000.06     85.20 o
  -6   2   1    20365.85    19846.21    204.67 o
  -4   2   1   133846.30   138566.41   1345.89 o
  -2   2   1    14651.77    15162.10    225.12 o
   0   2   1    11913.61    12008.05    147.17 o
   2   2   1   102109.40   107268.56   2348.49 o
   4   2   1   130572.79   133091.66   1153.11 o
   6   2   1     3301.50     2866.87     46.72 o
   8   2   1     4391.41     4919.90     83.35 o
  10   2   1     1212.04     1062.02     49.64 o
  12   2   1    15481.09    15157.28    196.05 o
  14   2   1    25680.33    23983.33    282.63 o
  16   2   1     3473.72     3201.58     99.13 o
  18   2   1      187.94      182.99     46.68 o
  20   2   1     4648.13     4280.89    126.17 o
  22   2   1      452.82      369.92     61.98 o
  24   2   1     4068.18     3775.36    142.71 o
  26   2   1      294.40      302.45     72.32 o
  28   2   1        7.53      -16.18     63.41 o
  30   2   1        0.50      -60.23     73.93 o
  32   2   1     1325.25     1336.71    136.52 o
  34   2   1     1121.95     1072.59    138.43 o
  36   2   1        2.97       65.20    128.52 o
  38   2   1       13.10      161.45    141.51 o
  40   2   1       16.07       10.51    135.44 o
  42   2   1       15.42       -1.68    205.08 o
 -41   3   1       15.54        2.10    205.50 o
 -39   3   1       52.70      -68.56    135.19 o
 -37   3   1     1343.59     1457.02    217.24 o
 -35   3   1       23.07      -18.55    123.48 o
 -33   3   1        0.69      -47.84    109.42 o
 -31   3   1      453.71      470.57    130.08 o
 -29   3   1      724.02      669.26    109.50 o
 -27   3   1     3542.01     3446.77    198.36 o
 -25   3   1      793.17      931.93    100.39 o
 -23   3   1     1363.07     1393.94    109.13 o
 -21   3   1      507.54      502.63     70.46 o
 -19   3   1      441.20      495.78     57.46 o
 -17   3   1    25915.23    25072.02    316.44 o
 -15   3   1       10.63      -35.64     35.64 o
 -13   3   1     2778.67     2538.57     80.07 o
 -11   3   1     2654.24     2579.63     84.51 o
  -9   3   1    32128.47    31744.65    319.71 o
  -7   3   1    31827.89    32284.75    312.43 o
  -5   3   1     5946.44     6495.92     91.89 o
  -3   3   1    21783.34    23373.05    261.02 o
  -1   3   1     6015.65     6310.21    199.84 o
   1   3   1    29432.86    30460.99    296.88 o
   3   3   1    15577.55    16244.01    243.70 o
   5   3   1    11926.27    12468.24    113.69 o
   7   3   1     7437.84     7608.02    292.02 o
   9   3   1      555.67      419.40     34.15 o
  11   3   1    35676.11    35413.92    359.05 o
  13   3   1     5693.96     5430.32    112.52 o
  15   3   1     3651.40     3591.75    102.05 o
  17   3   1    12617.01    11780.78    197.46 o
  19   3   1     3920.45     3913.35    121.42 o
  21   3   1     6674.53     6079.84    158.19 o
  23   3   1     1951.08     1835.78    104.40 o
  25   3   1     2875.15     2651.31    150.95 o
  27   3   1     3811.45     3310.04    189.63 o
  29   3   1        8.61      -31.24     76.20 o
  31   3   1     2046.92     2089.78    204.73 o
  33   3   1        1.20       -5.99    117.00 o
  35   3   1      267.06      352.06    150.57 o
  37   3   1      164.31      215.42    156.22 o
  39   3   1      101.61       63.77    137.81 o
  41   3   1      390.65      285.18    227.73 o
 -40   4   1        1.62     -125.82    176.56 o
 -38   4   1       34.77     -175.23    188.09 o
 -36   4   1      550.12      638.51    170.87 o
 -34   4   1      277.90      417.15    147.68 o
 -32   4   1      348.48      241.69    141.12 o
 -30   4   1      741.93      987.73    168.80 o
 -28   4   1       67.47      207.33    154.33 o
 -26   4   1     3189.54     3038.88    201.05 o
 -24   4   1     3968.39     3971.01    165.77 o
 -22   4   1     1116.76      995.49     97.80 o
 -20   4   1     2954.59     2896.20    130.90 o
 -18   4   1     1767.58     1632.97    105.39 o
 -16   4   1    22256.81    22077.37    336.10 o
 -14   4   1     7803.35     7501.65    166.72 o
 -12   4   1     1835.11     1894.19     70.46 o
 -10   4   1     2590.64     2556.97     74.84 o
  -8   4   1        4.93      102.52     24.14 o
  -6   4   1    33605.63    33983.41    291.73 o
  -4   4   1    19895.31    20829.15    316.04 o
  -2   4   1     1967.68     1971.92     57.59 o
   0   4   1     9754.21    10109.25    108.25 o
   2   4   1     2745.64     2375.91     53.85 o
   4   4   1    55113.07    55277.66    493.36 o
   6   4   1    41290.68    43335.73    646.98 o
   8   4   1        5.56       37.04     24.22 o
  10   4   1     2539.24     2550.05     72.67 o
  12   4   1     8922.91     8965.68    166.02 o
  14   4   1    23354.12    22420.18    272.01 o
  16   4   1       67.41       49.81     42.53 o
  18   4   1      527.01      603.63     70.04 o
  20   4   1     1407.16     1267.48     98.83 o
  22   4   1     3525.56     3576.23    150.14 o
  24   4   1     5207.21     4682.36    223.14 o
  26   4   1      339.73      356.86    107.16 o
  28   4   1       67.66      164.42    101.31 o
  30   4   1      459.24      593.47    143.51 o
  32   4   1     1733.39     1733.64    197.95 o
  34   4   1      832.19     1147.15    180.73 o
  36   4   1        9.91      110.50    186.21 o
  38   4   1       15.17       -7.80    123.61 o
  40   4   1        1.83       61.23    195.43 o
 -37   5   1      342.56      503.60    149.78 o
 -35   5   1      204.01      180.89    119.53 o
 -33   5   1      350.95      663.49    257.71 o
 -31   5   1        0.45       33.78    132.74 o
 -29   5   1      975.92     1181.70    163.77 o
 -27   5   1     2509.87     2916.65    197.77 o
 -25   5   1       20.98       92.53     91.92 o
 -23   5   1      505.28      580.04    158.74 o
 -21   5   1      203.87      164.33    121.20 o
 -19   5   1     2920.94     2708.66    163.46 o
 -17   5   1     6381.29     6315.05    218.92 o
 -15   5   1     1370.63     1398.60    110.21 o
 -13   5   1     2463.51     2203.85    123.02 o
 -11   5   1       96.52      109.20     56.32 o
  -9   5   1    21594.96    22364.48    245.49 o
  -7   5   1    12413.92    12567.62    184.67 o
  -5   5   1     4167.18     4376.19     83.21 o
  -3   5   1     4556.35     4565.45     79.46 o
  -1   5   1     1514.22     1546.02     53.57 o
   1   5   1    20082.11    20777.66    218.08 o
   3   5   1     7700.74     7606.05    111.05 o
   5   5   1     7800.22     8150.74    121.06 o
   7   5   1       38.60       58.21     30.28 o
   9   5   1     1097.88     1179.83     75.09 o
  11   5   1    12961.70    12417.64    260.28 o
  13   5   1     7355.35     7261.63    204.39 o
  15   5   1     2963.75     2876.83    144.38 o
  17   5   1     2815.54     2576.34    151.12 o
  19   5   1      640.79      711.94    102.06 o
  21   5   1     6610.19     6433.84    387.93 o
  23   5   1      749.34      698.53    117.45 o
  25   5   1     1759.49     1714.71    202.77 o
  27   5   1      381.66      411.24    121.83 o
  29   5   1      583.97      670.54    136.17 o
  31   5   1      171.15      627.92    243.24 o
  33   5   1      365.57      397.49    131.99 o
  35   5   1      336.13      439.65    151.66 o
  37   5   1        1.27       59.17    117.89 o
 -36   6   1      145.87     1060.42    627.61 o
 -34   6   1      333.37      243.66    205.50 o
 -32   6   1        2.39      394.95    363.19 o
 -30   6   1      442.06      305.73    186.63 o
 -28   6   1       12.68      181.17    118.06 o
 -26   6   1     2249.82     2482.06    178.27 o
 -24   6   1      516.52      665.40    166.29 o
 -22   6   1        0.21       13.39     87.65 o
 -20   6   1     1722.22     1734.45    145.91 o
 -18   6   1     1683.13     1620.36    133.20 o
 -16   6   1    10018.99     9596.88    460.27 o
 -14   6   1     1326.36     1203.07    125.82 o
 -12   6   1       62.95        9.79     54.81 o
 -10   6   1     2714.83     2718.16    124.43 o
  -8   6   1        3.15      -25.87     45.99 o
  -6   6   1    14392.57    14176.74    202.02 o
  -4   6   1      348.60      366.43     37.51 o
  -2   6   1      101.04       78.44     29.24 o
   0   6   1     4335.22     4082.61     87.86 o
   2   6   1     3816.55     3485.48     80.48 o
   4   6   1    13653.46    13232.76    237.95 o
   6   6   1     6645.21     6117.59    157.53 o
   8   6   1     1754.76     1631.68    101.20 o
  10   6   1      336.40      518.69     74.21 o
  12   6   1      812.24      916.81     90.97 o
  14   6   1     6218.87     6178.44    199.55 o
  16   6   1       88.01       90.40     69.27 o
  18   6   1      334.91      316.71     84.76 o
  20   6   1      638.10      842.63    162.09 o
  22   6   1     1219.73     1476.51    153.29 o
  24   6   1     1970.73     2142.67    166.72 o
  26   6   1       54.82      -27.94     98.97 o
  28   6   1      359.28      538.62    142.59 o
  30   6   1      132.34      432.30    131.27 o
  32   6   1      119.41      318.25    114.91 o
  34   6   1      577.04     1239.80    418.76 o
  36   6   1        0.26       13.42    183.27 o
 -33   7   1       81.78        6.29    155.17 o
 -31   7   1        1.37      287.94    256.66 o
 -29   7   1       84.97      266.90    238.21 o
 -27   7   1      937.20     1374.96    287.91 o
 -25   7   1      299.62      714.89    259.81 o
 -23   7   1      322.76      485.95    287.07 o
 -21   7   1       19.48       94.93     80.51 o
 -19   7   1      799.05      882.30    104.68 o
 -17   7   1      766.41      982.41    104.97 o
 -15   7   1      102.52       27.16     72.97 o
 -13   7   1      147.97      199.16     66.58 o
 -11   7   1      217.49       84.92     61.33 o
  -9   7   1     2057.47     1831.92    106.43 o
  -7   7   1     3996.64     3640.58    268.20 o
  -5   7   1     3192.35     2996.32    108.99 o
  -3   7   1      379.68      312.16     49.17 o
  -1   7   1      152.69      242.48     48.43 o
   1   7   1     5937.25     5330.90    168.80 o
   3   7   1      511.52      560.82     60.19 o
   5   7   1     1864.99     1776.34     94.20 o
   7   7   1      316.52      275.76     56.78 o
   9   7   1       91.91      215.05     58.44 o
  11   7   1     3797.48     3515.29    193.55 o
  13   7   1     2378.60     2262.52    139.45 o
  15   7   1     1249.75     1289.03    111.76 o
  17   7   1       78.50       34.78     72.61 o
  19   7   1        1.92       -3.06     74.14 o
  21   7   1     1874.71     1808.52    170.48 o
  23   7   1      169.86       76.91     89.88 o
  25   7   1      248.36      263.09    101.57 o
  27   7   1      172.84      103.93    146.99 o
  29   7   1       28.96      216.55    103.83 o
  31   7   1      297.52      614.72    314.75 o
  33   7   1       37.70      187.05    168.17 o
 -28   8   1        1.98      388.72    245.97 o
 -26   8   1      822.68     1237.44    284.13 o
 -24   8   1        3.60      290.41    100.23 o
 -22   8   1        8.79       78.01    123.09 o
 -20   8   1      235.38      316.88     86.26 o
 -18   8   1        0.04      103.29    102.12 o
 -16   8   1     2218.59     1983.73    124.99 o
 -14   8   1       16.75        1.68     62.70 o
 -12   8   1      500.28      628.97     75.08 o
 -10   8   1     1464.94     1396.23     96.48 o
  -8   8   1       91.18      103.66     49.02 o
  -6   8   1     2469.70     1982.27     96.45 o
  -4   8   1       46.95        2.93     38.98 o
  -2   8   1      108.70      180.06     83.88 o
   0   8   1     1443.06     1301.27     84.54 o
   2   8   1       12.48       78.78     43.27 o
   4   8   1     2153.57     1846.52     95.70 o
   6   8   1        0.30        1.07     52.21 o
   8   8   1      135.35      111.50     53.89 o
  10   8   1      393.19      525.62     73.28 o
  12   8   1      295.75      211.48     66.37 o
  14   8   1      247.57      242.50     71.72 o
  16   8   1       50.93       79.24     65.07 o
  18   8   1        0.86      -16.27     76.33 o
  20   8   1      829.27     1027.73    118.87 o
  22   8   1      180.60      223.96     90.29 o
  24   8   1      198.61      557.55    103.28 o
  26   8   1       19.73      445.60    373.04 o
  28   8   1       26.27      121.44    189.56 o
  30   8   1      123.84      221.02    168.17 o
  32   8   1       11.25      233.60    111.56 o
 -29   9   1       22.54      185.79     85.55 o
 -27   9   1       71.40      168.29    181.17 o
 -25   9   1        9.87      216.67     74.65 o
 -23   9   1      236.89      305.74     87.44 o
 -21   9   1       55.47      388.89    291.05 o
 -19   9   1       38.14      151.97     67.31 o
 -17   9   1      116.50      208.14     61.65 o
 -15   9   1      279.14      331.59    178.66 o
 -13   9   1       19.65       59.56     75.49 o
 -11   9   1       24.65      118.78     46.87 o
  -9   9   1      322.53      212.53     50.01 o
  -7   9   1      105.12       11.74     78.42 o
  -5   9   1      317.22      431.97     95.62 o
  -3   9   1       45.23      167.75     72.13 o
  -1   9   1      262.51      334.67     79.68 o
   1   9   1      645.83      443.55     61.86 o
   3   9   1      359.86      220.83     51.10 o
   5   9   1      654.63      526.45     62.04 o
   7   9   1       21.52       43.83     56.41 o
   9   9   1      324.54      487.80     64.69 o
  11   9   1      533.16      528.06     67.97 o
  13   9   1      216.40      180.59     60.36 o
  15   9   1      299.30      460.17     75.95 o
  17   9   1        1.34       77.93    150.35 o
  19   9   1       55.46      120.49     90.17 o
  21   9   1      167.57      252.23     77.84 o
  23   9   1      244.38      384.93    116.38 o
  25   9   1       63.03      137.26    120.57 o
  27   9   1        0.27      125.25     95.20 o
  29   9   1        4.50      304.47    103.17 o
 -24  10   1        3.52      226.47    125.82 o
 -22  10   1      112.10       88.07    114.91 o
 -20  10   1       48.19      -10.48    110.30 o
 -18  10   1       18.35      143.85    104.85 o
 -16  10   1      232.06      167.75    109.46 o
 -14  10   1        1.51       -2.10     88.91 o
 -12  10   1      152.71      279.31     99.39 o
 -10  10   1      121.04      -18.87     75.49 o
  -8  10   1        8.38      171.11     80.94 o
  -6  10   1      531.63      356.06     87.65 o
  -4  10   1        4.83       30.62     70.04 o
   8  10   1       14.85       71.30     72.13 o
  10  10   1      151.85      168.59     82.62 o
  12  10   1       13.50      109.46     83.04 o
  14  10   1       71.78       66.26     89.75 o
  16  10   1       21.39       10.07     84.30 o
  18  10   1       30.99      129.46     78.01 o
  20  10   1       32.64      193.52     62.04 o
  22  10   1        1.61      154.90    263.79 o
  24  10   1       71.30      210.68    101.07 o
  26  10   1       44.90      304.05     80.94 o
 -19  11   1        2.89       50.75     88.07 o
 -17  11   1       29.04       17.19     88.91 o
 -15  11   1       42.90       46.13     86.81 o
 -13  11   1        8.38       -5.87     78.01 o
  17  11   1        0.47       56.62     89.33 o
  19  11   1       84.96       51.16     94.78 o
 -42   0   2      872.30      925.58    272.60 o
 -40   0   2      202.38      150.14    203.82 o
 -38   0   2       30.58     -109.46    161.88 o
 -36   0   2     2827.31     2775.49    335.51 o
 -34   0   2       44.17      151.17    123.34 o
 -32   0   2     8512.96     8418.36    348.14 o
 -30   0   2     1942.91     2109.12    192.39 o
 -28   0   2      287.30      365.02    109.25 o
 -26   0   2    37319.36    36903.18    694.61 o
 -24   0   2      146.67      110.07     75.30 o
 -22   0   2    28717.68    28585.27    540.16 o
 -20   0   2     2493.22     2774.54    178.87 o
 -18   0   2     3203.76     3060.56    147.67 o
 -16   0   2    92861.34    91400.76   1615.68 o
 -14   0   2      887.73      955.94     83.14 o
 -12   0   2   239022.73   238087.25   3488.87 o
 -10   0   2    95514.74   100977.40   1247.69 o
  -8   0   2      984.57     1136.93    150.56 o
  -6   0   2   307590.81   288927.09   5145.43 o
  -4   0   2    35181.14    40564.57    751.96 o
  -2   0   2     1891.67     2138.28    105.24 o
   0   0   2     8291.93     6237.09    156.85 o
   2   0   2    48739.68    52209.92    529.93 o
   4   0   2   133644.31   129773.25   3130.49 o
   6   0   2    35477.23    38958.48    507.47 o
   8   0   2   284599.44   263916.31   3293.02 o
  10   0   2     9219.67     9305.30    190.02 o
  12   0   2    17353.21    17718.27    306.69 o
  14   0   2   154386.44   152422.80   1853.52 o
  16   0   2    26475.58    26525.35    447.15 o
  18   0   2    55031.76    53844.54    916.56 o
  20   0   2       82.06      -10.39     67.16 o
  22   0   2       62.03      100.17     70.39 o
  24   0   2    16371.81    16275.71    391.96 o
  26   0   2     9579.91     9648.79    312.48 o
  28   0   2    11972.34    11585.47    355.78 o
  30   0   2      128.58       79.53    104.30 o
  32   0   2     1928.27     1998.07    189.33 o
  34   0   2     3773.11     3852.74    259.60 o
  36   0   2     1720.96     2435.64    232.73 o
  38   0   2     1818.33     1728.70    286.02 o
  40   0   2      131.86      138.40    195.85 o
  42   0   2      182.48      310.76    207.18 o
 -41   1   2       42.34     -104.76    134.29 o
 -39   1   2      157.52      112.21    137.57 o
 -37   1   2      605.28      528.59    134.61 o
 -35   1   2     1058.82     1347.25    152.66 o
 -33   1   2     9798.78    10243.36    313.64 o
 -31   1   2       14.76       10.91     69.31 o
 -29   1   2        3.12      -24.58     66.27 o
 -27   1   2      203.16      277.07     71.87 o
 -25   1   2    28533.83    28235.15    403.88 o
 -23   1   2    16588.30    16967.48    281.54 o
 -21   1   2     3744.88     3640.84    124.88 o
 -19   1   2       73.00      123.36     57.58 o
 -17   1   2     4247.60     4618.07    119.08 o
 -15   1   2   101426.21   102309.59    928.05 o
 -13   1   2   120810.95   122065.59   1070.28 o
 -11   1   2    16830.07    18784.16    225.10 o
  -9   1   2       23.33      -19.77     19.77 o
  -7   1   2     9764.42    10361.25    133.05 o
  -5   1   2   345728.06   327947.13   3474.02 o
  -3   1   2   284930.22   265108.78   2965.51 o
  -1   1   2    46380.92    48976.76    356.65 o
   1   1   2     5783.97     5858.66     67.46 o
   3   1   2     3528.09     3977.73     87.22 o
   5   1   2   438622.94   411362.84   4221.52 o
   7   1   2   127239.25   129924.60   1092.16 o
   9   1   2    56772.93    59475.39    538.97 o
  11   1   2      115.70       63.57     25.20 o
  13   1   2     4897.58     5159.07    106.41 o
  15   1   2   148048.77   147666.36   1419.94 o
  17   1   2    36634.02    37481.87    415.56 o
  19   1   2     3612.65     3627.21    115.07 o
  21   1   2     2032.56     1960.33    104.35 o
  23   1   2     6333.97     6564.53    169.34 o
  25   1   2    29624.92    29725.31    409.10 o
  27   1   2     2222.86     2425.70    127.93 o
  29   1   2     1405.21     1367.75    107.27 o
  31   1   2      646.96      719.89     99.17 o
  33   1   2       59.39       47.97     74.90 o
  35   1   2     7452.68     8330.75    294.04 o
  37   1   2       85.87      232.33    112.54 o
  39   1   2      507.64      632.57    134.88 o
  41   1   2      220.05      147.62    189.56 o
 -40   2   2      102.15      150.56    153.07 o
 -38   2   2        2.48       99.88    144.53 o
 -36   2   2     1829.06     1950.69    178.52 o
 -34   2   2      148.80      202.07    108.18 o
 -32   2   2     7800.06     7849.65    273.81 o
 -30   2   2      156.91      214.50     92.68 o
 -28   2   2      188.26      125.75     82.37 o
 -26   2   2    13723.36    13673.71    268.10 o
 -24   2   2      134.64      294.64     89.84 o
 -22   2   2    42629.39    42502.05    502.43 o
 -20   2   2      701.11      965.54    126.82 o
 -18   2   2     2971.71     3061.92    105.86 o
 -16   2   2    81469.27    81594.17    770.23 o
 -14   2   2      229.13      261.57     39.43 o
 -12   2   2   184288.81   188029.39   1587.21 o
 -10   2   2     3416.28     3874.96     84.05 o
  -8   2   2    12263.36    13124.83    141.59 o
  -6   2   2    60418.14    60745.18    570.16 o
  -4   2   2      512.54      587.30     29.42 o
  -2   2   2   139189.91   144626.02   1477.54 o
   0   2   2     9261.28    10186.78    581.85 o
   2   2   2   149629.13   158747.84   1679.99 o
   4   2   2   165931.33   169086.08   1446.52 o
   6   2   2    20581.39    22041.39    228.92 o
   8   2   2   124493.88   128234.52   1083.60 o
  10   2   2     3600.98     4098.73     85.02 o
  12   2   2    24438.32    25786.58    286.53 o
  14   2   2    71952.30    73901.13    689.05 o
  16   2   2    10511.56    10824.64    179.06 o
  18   2   2    57304.31    57989.46    592.14 o
  20   2   2     2540.75     2392.81    105.30 o
  22   2   2     4612.07     4639.18    141.21 o
  24   2   2    12223.95    11977.05    234.34 o
  26   2   2     3436.47     3481.09    141.64 o
  28   2   2     5753.41     6151.27    189.08 o
  30   2   2      577.70      572.70    100.56 o
  32   2   2     1512.84     1645.42    147.06 o
  34   2   2     2938.21     3026.35    197.08 o
  36   2   2     1255.55     1271.89    188.43 o
  38   2   2      871.95      845.83    182.36 o
  40   2   2       21.16     -120.75    120.75 o
  42   2   2      110.01       23.07    186.21 o
 -41   3   2      295.39        7.97    212.21 o
 -39   3   2      183.59       53.84    154.12 o
 -37   3   2      617.46      642.04    178.49 o
 -35   3   2      769.23      989.57    186.87 o
 -33   3   2     2454.04     2915.90    244.55 o
 -31   3   2      216.23      188.20     93.55 o
 -29   3   2      471.73      496.55    100.92 o
 -27   3   2      265.87      212.21     83.20 o
 -25   3   2    10394.36    10245.93    275.78 o
 -23   3   2    12537.34    13173.06    289.03 o
 -21   3   2    15357.12    14742.47    249.20 o
 -19   3   2     1457.22     1447.54     83.35 o
 -17   3   2     5925.12     6077.02    139.27 o
 -15   3   2    45309.74    45567.34    472.98 o
 -13   3   2    27245.77    28146.90    315.79 o
 -11   3   2    33530.04    33957.29    413.18 o
  -9   3   2        4.43       20.66     20.39 o
  -7   3   2    11601.62    11970.70    147.07 o
  -5   3   2   126739.53   132262.56   1144.39 o
  -3   3   2    58017.79    64860.98   1969.64 o
  -1   3   2    38480.15    40525.17    542.96 o
   1   3   2     3204.81     3521.36     97.52 o
   3   3   2     6039.57     5869.47     80.55 o
   5   3   2   132655.64   142122.78   1658.08 o
   7   3   2    28247.50    29203.83    347.70 o
   9   3   2    60073.00    62856.59    568.52 o
  11   3   2     6053.85     6160.00    112.77 o
  13   3   2     1445.70     1405.96     66.07 o
  15   3   2    45747.19    46476.09    477.00 o
  17   3   2    11745.39    11946.23    197.68 o
  19   3   2     2737.40     2726.98    105.95 o
  21   3   2     1428.73     1295.72     86.84 o
  23   3   2       58.58       58.59     53.54 o
  25   3   2    19743.53    20151.72    375.06 o
  27   3   2        6.11       67.56     74.59 o
  29   3   2      976.41     1090.37    115.58 o
  31   3   2     2153.01     2096.91    205.36 o
  33   3   2      236.22      314.74    130.20 o
  35   3   2     2909.28     3356.12    258.25 o
  37   3   2      102.34      101.44    132.95 o
  39   3   2      299.36      139.50    141.15 o
  41   3   2      227.76      -59.97    194.18 o
 -40   4   2        6.49      -71.71    205.92 o
 -38   4   2      129.74       65.88    145.02 o
 -36   4   2      810.60     1106.92    194.48 o
 -34   4   2        9.34        7.69    122.92 o
 -32   4   2     2560.78     2513.80    223.97 o
 -30   4   2       44.52      173.87    118.48 o
 -28   4   2      768.15     1077.86    160.62 o
 -26   4   2     3165.58     3517.58    213.02 o
 -24   4   2      491.27      491.23     86.98 o
 -22   4   2    19101.95    18841.99    352.23 o
 -20   4   2       46.91       98.21     58.20 o
 -18   4   2     2820.48     2659.22    120.58 o
 -16   4   2    43036.80    42823.09    537.52 o
 -14   4   2     1225.77     1442.48    136.44 o
 -12   4   2    34916.14    34063.12    422.71 o
 -10   4   2      495.79      479.26     39.69 o
  -8   4   2     2706.29     2848.19     68.58 o
  -6   4   2    26656.74    26323.27    305.31 o
  -4   4   2     7652.61     8043.88    117.90 o
  -2   4   2    48047.30    49850.14   1336.58 o
   0   4   2     2898.07     2948.05    133.99 o
   2   4   2     4795.34     5266.01     79.04 o
   4   4   2   134257.73   143018.73   1199.10 o
   6   4   2    35023.06    38908.49    389.59 o
   8   4   2     5317.81     5251.58     82.28 o
  12   4   2     1138.32     1256.35     85.21 o
  14   4   2    33410.63    33116.66    363.73 o
  16   4   2     6395.47     6508.35    138.42 o
  18   4   2    10839.43    10897.82    224.16 o
  20   4   2     1363.81     1211.30     93.40 o
  22   4   2     2058.75     1928.46    158.33 o
  24   4   2     9387.43     9310.29    305.29 o
  26   4   2     1127.11     1157.93    144.83 o
  28   4   2      237.80      296.96    115.07 o
  30   4   2      890.13      979.57    159.27 o
  32   4   2      534.66      657.52    154.05 o
  34   4   2     1227.39     1390.79    190.38 o
  36   4   2      252.68      118.36    131.17 o
  38   4   2      145.34      -21.21    123.66 o
 -37   5   2      188.72      478.95    245.97 o
 -35   5   2      161.00      624.15    389.61 o
 -33   5   2      356.29      789.74    249.53 o
 -31   5   2      494.44      990.33    158.74 o
 -29   5   2      491.43      624.07    153.08 o
 -27   5   2      277.83      479.47    226.05 o
 -25   5   2     1783.00     1809.41    163.46 o
 -23   5   2     1614.70     1485.49    144.54 o
 -21   5   2     7354.00     7252.96    256.43 o
 -19   5   2      257.00      320.92     93.27 o
 -17   5   2     7546.86     7562.70    244.71 o
 -15   5   2    18341.46    17223.05    354.46 o
 -13   5   2     2867.83     2905.78    140.36 o
 -11   5   2    16273.01    16107.45    243.80 o
  -9   5   2        3.35      -11.27     16.04 o
  -7   5   2     9840.36    10944.85    139.32 o
  -5   5   2    13103.91    12608.53    207.69 o
  -3   5   2     4408.61     4004.72    251.42 o
  -1   5   2    17164.75    18055.92    259.48 o
   1   5   2     2055.52     2049.44     57.96 o
   3   5   2    12431.10    12921.19    155.67 o
   5   5   2    32037.84    31378.67    382.99 o
   7   5   2     2313.13     1830.60     66.74 o
   9   5   2     8806.28     9451.05    210.85 o
  11   5   2     2981.49     2951.27    127.34 o
  13   5   2     5922.52     5913.12    234.23 o
  15   5   2     6038.31     5479.29    189.00 o
  17   5   2     1100.66     1056.66    107.48 o
  19   5   2     1818.39     1871.08    142.44 o
  21   5   2     1695.12     1630.10    148.68 o
  23   5   2      712.63      913.08    122.32 o
  25   5   2     3615.93     3384.05    204.31 o
  27   5   2        6.46        7.11     84.21 o
  29   5   2      193.81      168.49    118.19 o
  31   5   2     2254.95     2465.30    203.74 o
  33   5   2       31.80      108.88    127.70 o
  35   5   2      846.62      961.27    172.44 o
  37   5   2        0.78      -61.96    109.68 o
 -36   6   2       68.62      342.57    345.78 o
 -34   6   2       11.33      181.67    144.69 o
 -32   6   2      779.82      990.95    285.60 o
 -30   6   2        8.60      174.01    227.52 o
 -28   6   2      542.50     1005.13    253.10 o
 -26   6   2      220.53      405.68    215.98 o
 -24   6   2      102.85      211.32     92.47 o
 -22   6   2     4075.18     3904.31    200.81 o
 -20   6   2     2101.88     2368.65    158.54 o
 -18   6   2     2376.33     2414.44    152.61 o
 -16   6   2     1018.43      956.49    105.35 o
 -14   6   2       99.79      107.14     84.51 o
 -12   6   2     8364.49     7363.17    313.28 o
 -10   6   2     2333.86     2516.53    121.72 o
  -8   6   2     2483.28     2682.32    112.05 o
  -6   6   2     3504.32     3193.73     83.09 o
  -4   6   2      372.23      396.34     34.06 o
  -2   6   2     5344.48     4188.40    210.53 o
   0   6   2     6696.93     6767.68    115.58 o
   2   6   2      401.50      558.44     41.39 o
   4   6   2     5101.01     4558.40    103.44 o
   6   6   2     1059.68     1010.86     87.06 o
   8   6   2     7742.77     6935.30    182.18 o
  10   6   2    17507.00    17124.41    321.44 o
  12   6   2      146.16      160.48     64.94 o
  14   6   2     6661.97     6198.00    202.96 o
  16   6   2       87.51       20.24     66.86 o
  18   6   2      825.51      716.60    108.60 o
  20   6   2     1248.63     1265.63    133.70 o
  22   6   2       26.60       77.71     84.92 o
  24   6   2     1728.54     1463.35    150.06 o
  26   6   2      146.97      180.61    153.49 o
  28   6   2       78.69       33.70    114.70 o
  30   6   2      762.95     1020.08    206.97 o
  32   6   2      146.34      419.16    291.26 o
  34   6   2      299.52      707.69    312.02 o
 -33   7   2       69.23     -139.66    140.07 o
 -31   7   2      377.82     1399.07    172.37 o
 -29   7   2       38.34       49.10     88.06 o
 -27   7   2       39.47      295.15    244.71 o
 -25   7   2       57.33      158.03     85.87 o
 -23   7   2       11.64      116.90     85.52 o
 -21   7   2     1338.57     1617.79    129.76 o
 -19   7   2      143.73       82.16     74.24 o
 -17   7   2     1217.17     1269.24    116.28 o
 -15   7   2      922.91      613.60     86.44 o
 -13   7   2     1712.67     1062.06     96.43 o
 -11   7   2     7151.63     6753.95    431.55 o
  -9   7   2       20.08       38.24     51.17 o
  -7   7   2     2573.85     2703.21    115.12 o
  -5   7   2      183.33       91.52     38.57 o
  -3   7   2      176.10      -12.02     68.15 o
  -1   7   2     3772.84     3514.01    150.77 o
   1   7   2     1505.63     1270.80     79.61 o
   3   7   2     3232.68     3266.63    113.51 o
   5   7   2     1464.67      925.11     80.48 o
   7   7   2      543.64      298.92     58.12 o
   9   7   2     1585.57     1731.23    108.62 o
  11   7   2      440.62      447.57     77.16 o
  13   7   2     2621.41     2852.30    142.41 o
  15   7   2      341.87       67.59     70.76 o
  17   7   2       29.46       30.48     71.97 o
  19   7   2      450.95      429.15     96.49 o
  21   7   2      788.93      820.01    119.35 o
  23   7   2      490.48      539.88    139.24 o
  25   7   2       21.02       13.69     92.53 o
  27   7   2        6.59      306.37    231.08 o
  29   7   2       49.38      351.25    169.43 o
  31   7   2      445.78      515.30    159.79 o
  33   7   2      233.28      543.18    246.60 o
 -32   8   2      138.22     1135.69    120.36 o
 -30   8   2       50.15       51.16    151.40 o
 -28   8   2      107.29      450.03    239.68 o
 -26   8   2       13.58      258.61    154.75 o
 -24   8   2      187.06      363.95     90.80 o
 -22   8   2      131.03      328.28    193.76 o
 -20   8   2      411.24      686.95    141.75 o
 -18   8   2     1082.44     1257.17    109.47 o
 -16   8   2       10.49      149.75     87.44 o
 -14   8   2        0.24       95.64     55.87 o
 -12   8   2      156.95      140.51     56.41 o
 -10   8   2      117.79      256.57     80.10 o
  -8   8   2      944.59     1017.31     79.19 o
  -6   8   2      417.81      260.59     55.36 o
  -4   8   2       91.48      114.43     40.23 o
  -2   8   2       64.62       34.37     80.94 o
   0   8   2      632.79      791.44     66.30 o
   2   8   2      822.79      806.19     69.98 o
   4   8   2      212.71      161.11     50.80 o
   6   8   2      221.53      175.17     52.19 o
   8   8   2      507.60      325.03     62.02 o
  10   8   2     1502.63     1665.58    135.04 o
  12   8   2      799.20      964.22     96.96 o
  14   8   2     2600.93     1934.05    214.93 o
  16   8   2        2.27      171.64     69.31 o
  18   8   2       14.03      -44.37     68.92 o
  20   8   2      252.20      388.13     94.82 o
  22   8   2       14.97      284.95    235.48 o
  24   8   2      177.51      452.92    228.77 o
  26   8   2       16.71       84.58     89.96 o
  28   8   2        8.31      150.29    127.70 o
  30   8   2       97.04      286.86    101.42 o
 -29   9   2       28.00      553.17    102.33 o
 -27   9   2       41.21      311.31     79.27 o
 -25   9   2       16.27     -113.65    113.65 o
 -23   9   2       43.84      386.31    265.05 o
 -21   9   2       76.49      258.65    257.29 o
 -19   9   2        3.90       91.85    119.52 o
 -17   9   2      126.88      329.30     66.66 o
 -15   9   2        2.27       25.25     85.34 o
 -13   9   2       72.37       44.46     45.91 o
 -11   9   2      562.90      492.36    127.91 o
  -9   9   2      217.74       37.33     88.49 o
  -7   9   2     1003.78     1058.11    148.88 o
  -5   9   2       66.64      127.91     83.88 o
  -3   9   2      157.48      245.76     84.30 o
  -1   9   2       85.36       66.26     74.65 o
   1   9   2      168.59      179.50     75.49 o
   3   9   2      681.53      778.09     72.01 o
   5   9   2        1.79        9.15     61.02 o
   7   9   2       29.97       69.44     44.77 o
   9   9   2      317.80      314.69     58.53 o
  11   9   2        3.81       21.47     48.97 o
  13   9   2      296.75      302.91     75.28 o
  15   9   2        0.65       82.95     60.94 o
  17   9   2        3.01       66.98     70.88 o
  19   9   2       49.87       81.20     69.19 o
  21   9   2       38.13       98.75     71.61 o
  23   9   2      241.97      411.65    128.96 o
  25   9   2        4.94      162.65    110.51 o
  27   9   2       11.05      190.81     81.62 o
 -24  10   2       24.93      491.94    119.52 o
 -22  10   2        6.91       -8.39    114.91 o
 -20  10   2       53.46      104.43    114.91 o
 -18  10   2       98.70       72.97    111.14 o
 -16  10   2        0.55       77.59    101.91 o
 -14  10   2        2.48       24.32     93.52 o
 -12  10   2        0.38      113.65     95.62 o
 -10  10   2       20.89      137.98     88.49 o
  -8  10   2       13.43        6.71     74.23 o
  -6  10   2       15.53      150.56     82.62 o
  -4  10   2       21.43      -61.65     71.30 o
  -2  10   2       60.70      158.11     74.23 o
   0  10   2       99.36        4.61     64.59 o
  10  10   2      106.95      166.08     81.78 o
  12  10   2      134.54      230.73     66.89 o
  14  10   2      106.71       48.19     48.71 o
  16  10   2       73.45      195.63     74.86 o
  18  10   2       80.89       -3.36    101.07 o
  20  10   2       74.20       63.41     60.72 o
  22  10   2        3.80       33.13    111.14 o
  24  10   2        1.55     -101.07    101.07 o
 -19  11   2       16.32       28.10     85.97 o
 -17  11   2        6.71       73.81     91.85 o
 -15  11   2        0.54       -7.55     80.10 o
 -13  11   2        0.16      -40.26     82.62 o
 -11  11   2        5.23       -0.84     72.97 o
  19  11   2       20.00       75.07     86.81 o
 -41   1   3       24.91      -60.84    128.26 o
 -39   1   3       41.70       45.30    145.74 o
 -37   1   3       41.06       -6.19    104.21 o
 -35   1   3      367.97      426.85    118.91 o
 -33   1   3        0.50      -73.36     86.24 o
 -31   1   3      103.92       43.53     79.51 o
 -29   1   3     1125.08     1076.03    106.00 o
 -27   1   3        1.30       24.81     63.31 o
 -25   1   3     1340.21     1173.21     97.54 o
 -23   1   3       18.71      -10.20     50.44 o
 -21   1   3     2000.09     1658.34    100.07 o
 -19   1   3     2056.79     1854.45     95.58 o
 -17   1   3     1976.76     1965.27     88.33 o
 -15   1   3     2260.34     1993.04     81.60 o
 -13   1   3      183.54      230.45     35.23 o
 -11   1   3      275.47      158.59     29.80 o
  -9   1   3     3683.57     3887.48     84.04 o
  -7   1   3     1786.39     1457.39     50.45 o
  -5   1   3      987.19     1152.44     38.43 o
  -3   1   3      810.09      963.43     63.50 o
  -1   1   3     9662.68     9748.86    106.95 o
   1   1   3    19981.72    19926.76    465.38 o
   3   1   3     9664.06     9473.79     99.01 o
   5   1   3     2322.72     2404.51     52.45 o
   7   1   3      207.63      206.33     22.89 o
   9   1   3     3906.92     3504.80     74.86 o
  11   1   3       16.50       91.90     23.94 o
  13   1   3     2540.40     2813.27     81.48 o
  15   1   3     1650.79     1645.68     74.50 o
  17   1   3      224.67      255.61     46.68 o
  19   1   3     4926.87     4690.95    131.45 o
  21   1   3      180.56      195.52     52.03 o
  23   1   3      166.46      134.96     58.04 o
  25   1   3      232.78       99.03     61.41 o
  27   1   3      438.88      362.68     74.01 o
  29   1   3      342.86      285.37     74.97 o
  31   1   3        4.93      -61.38     64.60 o
  33   1   3       10.89      -34.21     72.68 o
  35   1   3      142.55      112.30    102.56 o
  37   1   3       11.43      -29.78     93.75 o
  39   1   3      181.91      165.72    140.41 o
  41   1   3        9.06     -159.37    159.37 o
 -40   2   3       64.50       10.81    133.99 o
 -38   2   3       27.30      -55.53    188.09 o
 -36   2   3       59.30      -24.52     97.92 o
 -34   2   3      518.91      474.16    118.02 o
 -32   2   3     1548.51     1481.57    147.29 o
 -30   2   3      779.30      846.03    120.67 o
 -28   2   3       39.40      -71.90     75.14 o
 -26   2   3        3.75       -8.96     62.02 o
 -24   2   3      379.83      373.11     69.52 o
 -22   2   3     7745.31     7243.52    181.15 o
 -20   2   3       54.13       50.88     43.23 o
 -18   2   3      831.21      828.42     67.22 o
 -16   2   3     1962.28     1986.37     88.99 o
 -14   2   3    33117.82    33697.39    372.91 o
 -12   2   3    15656.06    14546.40    199.33 o
 -10   2   3     5886.30     6600.66    115.49 o
  -8   2   3      315.93      336.78     36.08 o
  -6   2   3    12787.77    13263.98    160.16 o
  -4   2   3     4133.77     3827.52     55.55 o
  -2   2   3    20717.59    21328.81    219.31 o
   0   2   3    30733.69    35659.14    424.85 o
   2   2   3     2435.76     2092.66     37.01 o
   4   2   3    15903.77    16419.62    203.33 o
   6   2   3    51137.28    52561.64    473.21 o
   8   2   3    17414.49    16672.04    190.63 o
  10   2   3     6342.84     7513.97    119.98 o
  12   2   3     6250.28     5982.23    114.10 o
  14   2   3     4102.08     4039.55    102.52 o
  16   2   3     3037.96     2712.15     93.23 o
  18   2   3     1529.93     1286.49     77.70 o
  20   2   3     2727.15     2332.70    104.54 o
  22   2   3     3538.26     3381.74    126.12 o
  24   2   3     3050.71     2897.37    126.29 o
  26   2   3      976.11      888.27     88.87 o
  28   2   3      481.68      457.79     81.11 o
  30   2   3      188.81      108.73     85.14 o
  32   2   3      178.66      165.94     95.42 o
  34   2   3      161.28      116.86    118.86 o
  36   2   3      106.98       79.60    158.11 o
  38   2   3       28.38       12.67    128.61 o
  40   2   3       91.01       76.73    137.13 o
  42   2   3      179.70       49.49    195.85 o
 -41   3   3      152.04      101.49    208.85 o
 -39   3   3      108.49       49.34    150.78 o
 -37   3   3      197.35      118.91    151.54 o
 -35   3   3      270.84      145.11    141.27 o
 -33   3   3      327.56      343.95    142.70 o
 -31   3   3      394.34      595.65    116.12 o
 -29   3   3     1929.06     1791.83    144.98 o
 -27   3   3     1244.09     1251.75    124.09 o
 -25   3   3     1253.97     1222.12    116.15 o
 -23   3   3     1263.39     1116.11     99.74 o
 -21   3   3    13787.95    12872.63    233.89 o
 -19   3   3     6351.89     6053.57    148.56 o
 -17   3   3     1401.85     1218.85     81.90 o
 -15   3   3     2710.93     2390.88     92.38 o
 -13   3   3      159.59      226.45     36.95 o
 -11   3   3    18704.62    17988.69    265.58 o
  -9   3   3    24134.92    23886.41    228.51 o
  -7   3   3     5852.03     6020.61     99.57 o
  -5   3   3     7062.27     7574.54    104.11 o
  -3   3   3        2.34        2.14     13.44 o
  -1   3   3    47018.70    47654.18    518.21 o
   1   3   3    38686.65    39239.45    396.79 o
   3   3   3     3995.34     4064.69    101.44 o
   5   3   3     2231.63     2116.51     60.74 o
   7   3   3    14430.26    15461.96    209.63 o
   9   3   3    29273.37    27000.53    283.23 o
  11   3   3    15466.97    15142.46    195.05 o
  13   3   3      480.51      485.19     45.62 o
  15   3   3      685.62      672.27     55.61 o
  17   3   3      780.42      723.88     60.00 o
  19   3   3    10315.69     9833.86    189.72 o
  21   3   3     3380.49     3290.86    119.44 o
  23   3   3       13.20       33.36     55.43 o
  25   3   3     1439.41     1215.07    110.04 o
  27   3   3     2148.54     2078.94    138.23 o
  29   3   3     3098.20     2708.96    232.76 o
  31   3   3      413.97      366.93    129.12 o
  33   3   3       23.03      -18.06    118.69 o
  35   3   3       15.18       26.64    123.93 o
  37   3   3       76.50      142.17    140.56 o
  39   3   3      190.44      213.46    146.64 o
  41   3   3       31.76      -50.75    175.72 o
 -40   4   3      159.55       65.42    200.89 o
 -38   4   3       54.63     -121.93    121.93 o
 -36   4   3       78.26       15.53    138.92 o
 -34   4   3      268.08      291.63    153.63 o
 -32   4   3     2271.63     2505.46    210.85 o
 -30   4   3      495.19      750.40    141.96 o
 -28   4   3      675.45      723.52    129.96 o
 -26   4   3       34.95       -8.66     93.02 o
 -24   4   3     1785.01     1658.70    126.84 o
 -22   4   3    10662.28    10531.10    255.79 o
 -20   4   3     2419.26     2688.75    131.82 o
 -18   4   3     1031.44      878.44     82.29 o
 -16   4   3      621.40      590.87     70.15 o
 -14   4   3     9856.25     9467.94    193.65 o
 -12   4   3    33399.82    33356.50    423.98 o
 -10   4   3     1219.92     1032.01     56.33 o
  -8   4   3     7652.01     7308.35    116.39 o
  -6   4   3     2248.43     2498.58     60.06 o
  -4   4   3    19017.76    19758.21    550.23 o
  -2   4   3    24183.49    24329.94    910.17 o
   2   4   3    15387.14    16582.95    159.50 o
   4   4   3     4016.49     4148.67     73.67 o
   6   4   3    19355.40    19142.26    275.00 o
   8   4   3    35132.80    34759.52    422.48 o
  10   4   3     1065.49     1118.94     69.25 o
  12   4   3     6516.47     6533.24    122.43 o
  14   4   3     1553.76     1436.19     93.40 o
  16   4   3     6403.24     6261.94    138.63 o
  18   4   3     4701.77     4425.43    125.83 o
  20   4   3     1338.42     1414.15    102.82 o
  22   4   3     4478.48     4213.00    203.48 o
  24   4   3      104.41      122.82     96.07 o
  26   4   3     2100.98     1975.54    171.53 o
  28   4   3      224.66      190.18    107.94 o
  30   4   3      351.79      282.21    125.67 o
  32   4   3      317.08      289.67    135.84 o
  34   4   3       35.57       19.98    121.11 o
  36   4   3      329.14      373.39    157.31 o
  38   4   3       99.46       82.27    137.55 o
 -37   5   3        2.24     -138.82    188.72 o
 -35   5   3       48.62     -143.43    177.82 o
 -33   5   3      177.68      546.25    219.55 o
 -31   5   3      634.02     1016.80    249.53 o
 -29   5   3     1853.11     2005.92    191.24 o
 -27   5   3      229.57      565.16    115.38 o
 -25   5   3      709.90      874.48    247.23 o
 -23   5   3      469.03      587.84    112.89 o
 -21   5   3     5467.78     5165.06    218.99 o
 -19   5   3    10995.04    10263.89    295.64 o
 -17   5   3     2092.38     1858.44    134.68 o
 -15   5   3     1464.27     1269.48    112.01 o
 -13   5   3      332.83      409.90     55.63 o
 -11   5   3    19637.21    18825.55    384.87 o
  -9   5   3    15199.91    14721.35    234.75 o
  -7   5   3       70.05       39.03     23.81 o
  -5   5   3     4544.41     4824.16     75.38 o
  -3   5   3      455.05      515.17     73.68 o
  -1   5   3    33696.31    33667.98   1094.80 o
   1   5   3    15823.81    15780.16    209.87 o
   3   5   3      493.67      512.87     34.00 o
   5   5   3      924.82      895.99     52.04 o
   7   5   3     1103.80      994.12     65.11 o
   9   5   3    31236.71    30741.64    468.53 o
  11   5   3     8389.88     7988.87    205.84 o
  13   5   3       82.21       91.22     66.72 o
  15   5   3     2423.89     2372.38    137.26 o
  17   5   3      273.69      250.36     79.55 o
  19   5   3     9042.36     9132.98    272.91 o
  21   5   3     1343.83     1475.24    137.02 o
  23   5   3       76.18       75.16     83.93 o
  25   5   3      611.27      615.51    115.80 o
  27   5   3       22.45      128.55    100.11 o
  29   5   3     5626.70     5727.27    372.62 o
  31   5   3       30.98       66.07    104.92 o
  33   5   3       10.98      -24.49    117.87 o
  35   5   3      197.12       35.25    127.61 o
  37   5   3       43.82      -99.60     99.60 o
 -36   6   3       29.53      258.82     96.88 o
 -34   6   3       38.60      -78.84    191.66 o
 -32   6   3      855.75     1301.53    270.71 o
 -30   6   3       72.85      523.49    255.20 o
 -28   6   3      658.26     1644.41    193.76 o
 -26   6   3      141.82      234.04    100.16 o
 -24   6   3      314.76      532.17    207.60 o
 -22   6   3     3670.85     3566.76    187.29 o
 -20   6   3      946.34      973.10    112.61 o
 -18   6   3     1254.39     1109.00    117.13 o
 -16   6   3       99.04        1.25     67.33 o
 -14   6   3      163.14      364.15    131.06 o
 -12   6   3    13638.10    12763.29    295.67 o
 -10   6   3        4.28      -71.76     85.34 o
  -8   6   3     6741.12     6271.66    161.94 o
  -6   6   3      156.90       99.63     30.78 o
  -4   6   3     3758.66     3356.34    215.14 o
  -2   6   3    15947.43    15775.99    442.45 o
   0   6   3      287.16      273.02     84.30 o
   2   6   3     4418.14     4206.03     92.92 o
   4   6   3     2776.97     2689.90     80.56 o
   6   6   3      287.73      291.34     57.80 o
   8   6   3    22273.89    21708.38    366.16 o
  10   6   3     3670.06     3615.05    160.62 o
  12   6   3     3511.67     3389.51    149.14 o
  14   6   3       46.26       88.94     71.00 o
  16   6   3     2827.37     2608.73    206.97 o
  18   6   3     4370.28     4401.67    197.07 o
  20   6   3      557.16      484.30    102.46 o
  22   6   3      604.04      619.05    113.68 o
  24   6   3        4.65      -42.04     85.26 o
  26   6   3      402.71      535.80    167.12 o
  28   6   3      435.27      593.23    126.12 o
  30   6   3      526.17      698.77    206.55 o
  32   6   3       79.70      240.96    343.06 o
  34   6   3        0.02       35.54    264.63 o
  36   6   3      332.94      698.04    259.18 o
 -33   7   3      144.57      124.98    164.82 o
 -31   7   3      249.92      691.04    173.00 o
 -29   7   3      452.93      744.24    118.00 o
 -27   7   3       12.69      287.22     95.61 o
 -25   7   3       33.71      165.87     86.26 o
 -23   7   3      168.71      334.00    139.24 o
 -21   7   3     1850.83     2210.05    142.07 o
 -19   7   3     2799.85     2342.88    157.48 o
 -17   7   3      383.07      414.84     86.78 o
 -15   7   3       62.90       48.71     62.04 o
 -13   7   3     2715.72     2530.35    127.36 o
 -11   7   3     5822.54     5489.30    254.57 o
  -9   7   3     2221.38     1822.16     98.13 o
  -7   7   3      696.79      748.89     91.22 o
  -5   7   3      466.67      444.04     46.23 o
  -3   7   3      329.17      399.67    106.52 o
  -1   7   3     5755.47     5068.26    243.66 o
   1   7   3     4138.22     3701.06    110.02 o
   3   7   3       94.88      132.47     45.62 o
   5   7   3     1379.83     1491.03     91.56 o
   7   7   3      499.43      553.07     69.12 o
   9   7   3     6473.72     5815.16    176.39 o
  11   7   3      777.59      796.24     88.45 o
  13   7   3      516.13      624.90    106.73 o
  15   7   3      773.33      651.29     96.61 o
  17   7   3       18.11      145.50     80.49 o
  19   7   3     2742.75     2385.92    155.37 o
  21   7   3      191.65      219.72     94.59 o
  23   7   3        7.22       18.95     88.65 o
  25   7   3     1084.88     1256.34    164.82 o
  27   7   3        3.73      163.91    108.41 o
  29   7   3      846.31     1154.96    151.58 o
  31   7   3       18.84      168.15    126.03 o
  33   7   3      126.06      444.40    203.19 o
 -32   8   3      161.96     1302.19    121.20 o
 -30   8   3        6.37      190.48    262.95 o
 -28   8   3      251.78      194.59    171.95 o
 -26   8   3       43.86      426.79    360.88 o
 -24   8   3        1.23      287.45    144.06 o
 -22   8   3      467.03      676.30     93.22 o
 -20   8   3        4.54      280.01     87.65 o
 -18   8   3      956.72     1031.74    213.47 o
 -16   8   3       17.19      179.12    111.98 o
 -14   8   3        3.04      104.01     60.18 o
 -12   8   3     1361.36     1219.74    169.85 o
 -10   8   3       61.05      150.05     48.82 o
  -8   8   3     2271.83     1829.51     89.98 o
  -6   8   3      197.10      265.47    103.59 o
  -4   8   3      206.89       22.23     88.91 o
  -2   8   3     2996.21     2322.55    193.34 o
   0   8   3      693.75      601.40    114.49 o
   2   8   3     1360.08     1129.32     76.96 o
   4   8   3      761.18      839.01     73.74 o
   6   8   3       93.89       55.81     50.67 o
   8   8   3     2665.55     2367.14    117.56 o
  10   8   3       23.67      -16.50     53.73 o
  12   8   3     2259.89     1820.06    120.97 o
  14   8   3     1002.99     1102.81    123.30 o
  16   8   3      366.32      314.73     81.63 o
  18   8   3     1070.36      943.42    111.20 o
  20   8   3       54.30       81.70    103.17 o
  22   8   3      100.87       38.00     79.50 o
  24   8   3        7.11       23.56     82.94 o
  26   8   3      117.15      210.51     93.09 o
  28   8   3      193.77      464.57    121.41 o
  30   8   3       63.97      184.18     93.40 o
 -29   9   3      105.32      712.95     96.88 o
 -27   9   3      109.21      975.91    113.23 o
 -25   9   3        5.98      743.79    333.62 o
 -23   9   3       65.43        4.61    135.04 o
 -21   9   3      298.28      624.90    297.34 o
 -19   9   3      272.27      355.68     72.72 o
 -17   9   3      160.37      390.86     68.78 o
 -15   9   3       16.19       95.23     53.56 o
 -13   9   3      308.40      162.72    113.65 o
 -11   9   3      186.31      216.40    106.52 o
  -9   9   3     1057.21      626.98    135.04 o
  -7   9   3      884.38      827.45    137.98 o
  -5   9   3       34.23       56.62     86.81 o
  -3   9   3      267.66      340.12    101.91 o
  -1   9   3      440.94      179.08     91.85 o
   1   9   3      143.22        2.94     67.52 o
   3   9   3      282.80      425.26     89.75 o
   5   9   3      398.46      311.27     57.30 o
   7   9   3      266.04      245.63     58.24 o
   9   9   3      807.96      624.18     72.21 o
  11   9   3      130.22       57.38     53.81 o
  13   9   3      291.32      391.99     72.19 o
  15   9   3      272.55      294.83     71.74 o
  17   9   3       69.73      116.50    115.54 o
  19   9   3      400.00      380.92    155.59 o
  21   9   3       15.80      132.43     82.83 o
  23   9   3       49.51       88.02    158.53 o
  25   9   3      247.59      410.49     91.71 o
  27   9   3        3.43      169.23     99.81 o
 -24  10   3        1.19       10.07    122.88 o
 -20  10   3       35.37      -24.74    112.81 o
 -18  10   3      182.09      273.44    127.91 o
 -16  10   3       36.20       55.36    106.52 o
 -14  10   3       31.36       25.16    100.23 o
 -12  10   3      277.22      212.63    109.46 o
 -10  10   3       32.86       57.88     85.55 o
  -8  10   3       56.17      -41.10     80.10 o
  -6  10   3       83.41      204.66     89.75 o
  -4  10   3        0.00      122.04     78.42 o
  -2  10   3      483.53      493.62     98.97 o
   0  10   3      215.25       71.71     80.10 o
   2  10   3      217.10      116.17     75.49 o
   4  10   3      172.26      192.08     76.75 o
   6  10   3        3.43      122.04     67.52 o
   8  10   3      347.19      283.08     78.01 o
  10  10   3       18.02       73.39     63.33 o
  12  10   3       95.01       39.00     74.02 o
  14  10   3      100.85      219.08     83.67 o
  16  10   3       89.33      184.65     60.04 o
  18  10   3      349.48      396.99     95.83 o
  20  10   3        6.09      180.26    175.30 o
  22  10   3       11.33      -95.62     95.62 o
  24  10   3        9.16      656.62    349.14 o
 -19  11   3       10.26       61.23     83.88 o
 -17  11   3       61.30      212.21     93.10 o
 -15  11   3        0.06      -81.36     81.36 o
 -13  11   3       33.81      167.75     88.91 o
 -11  11   3       38.88      169.85     88.49 o
  -9  11   3       79.60      -54.10     76.33 o
 -42   0   4       62.59     -172.37    172.37 o
 -40   0   4      177.56      225.21    221.85 o
 -38   0   4     4609.85     4791.47    452.94 o
 -36   0   4      759.44      812.77    237.79 o
 -34   0   4      712.26      824.20    161.83 o
 -32   0   4     1515.65     1391.97    176.15 o
 -30   0   4     2464.05     2532.61    211.86 o
 -28   0   4    25930.94    26720.61    830.59 o
 -26   0   4     1936.89     2182.72    177.94 o
 -24   0   4     7578.79     7796.58    276.77 o
 -22   0   4     2446.65     2348.83    167.99 o
 -20   0   4    18802.77    18980.91    559.25 o
 -18   0   4   135488.39   135181.72   1734.45 o
 -16   0   4     1311.59     1191.74     97.27 o
 -14   0   4     2143.20     1920.98    107.23 o
 -12   0   4    82745.96    87616.55   1137.84 o
 -10   0   4   173772.91   183874.98   2608.99 o
  -8   0   4   279161.34   269047.38   3306.62 o
  -6   0   4     1088.13     1392.59     74.12 o
  -4   0   4    32256.88    35770.49    505.40 o
  -2   0   4    12846.18    14179.05    239.46 o
   0   0   4   206792.17   206123.17   2654.36 o
   2   0   4   405673.75   362488.28   8053.84 o
   4   0   4      247.31      298.18     51.16 o
   6   0   4     5429.06     5231.02    274.28 o
   8   0   4    15974.71    16934.46    277.18 o
  10   0   4   111245.95   112652.69   1378.52 o
  12   0   4    60919.30    56973.03    816.12 o
  14   0   4     1253.21      904.14     94.36 o
  16   0   4     3992.75     3753.64    149.67 o
  18   0   4     1639.20     1603.41    122.93 o
  20   0   4    58961.92    58270.29    865.74 o
  22   0   4    31984.84    31736.57    574.37 o
  24   0   4     3211.04     3143.65    183.99 o
  26   0   4      305.37      259.62    112.60 o
  28   0   4      296.17      224.03    101.39 o
  30   0   4     7827.69     7922.46    309.30 o
  32   0   4     3087.00     3415.87    232.87 o
  34   0   4     1334.67     1230.25    169.87 o
  36   0   4       28.10       50.68    114.23 o
  38   0   4       15.19     -130.01    155.17 o
  40   0   4     1400.84     1647.76    294.41 o
 -41   1   4      493.35      571.84    179.07 o
 -39   1   4      914.57     1074.71    200.89 o
 -37   1   4     2898.26     2639.06    210.21 o
 -35   1   4     1489.13     1727.24    166.71 o
 -33   1   4      618.56      684.67    128.54 o
 -31   1   4     5041.00     5138.10    229.09 o
 -29   1   4     4710.07     5056.30    183.34 o
 -27   1   4    12135.68    12565.25    270.25 o
 -25   1   4    16415.12    16286.50    295.37 o
 -23   1   4       18.01      -17.14     48.51 o
 -21   1   4    24224.00    23748.81    340.97 o
 -19   1   4    13482.79    13554.50    233.49 o
 -17   1   4    71064.02    73906.73    729.31 o
 -15   1   4    38231.70    39147.18    431.87 o
 -13   1   4     1004.46     1307.23     65.35 o
 -11   1   4    86183.13    87767.13    798.86 o
  -9   1   4     4959.51     4080.88     91.84 o
  -7   1   4   238219.31   237028.28   2060.63 o
  -5   1   4    65062.71    68396.94    620.33 o
  -3   1   4      355.13      373.77     30.64 o
  -1   1   4   190838.53   188668.86   1741.15 o
   1   1   4    18758.29    19621.00    188.14 o
   3   1   4   228697.20   228219.83   2220.26 o
   5   1   4    46938.13    48690.75    443.09 o
   7   1   4     6543.13     7673.74    111.72 o
   9   1   4   177769.73   182392.41   1524.04 o
  11   1   4     1110.64     1647.75     60.34 o
  13   1   4   146831.34   145155.11   1251.73 o
  15   1   4     2627.04     2307.35     82.76 o
  17   1   4      614.73      758.77     59.85 o
  19   1   4    36359.72    36314.84    423.41 o
  21   1   4      321.55      348.57     58.11 o
  23   1   4    32436.41    31973.54    415.10 o
  25   1   4     1505.83     1569.29    101.86 o
  27   1   4        0.97      -35.85     60.00 o
  29   1   4     7196.49     7169.71    205.04 o
  31   1   4      104.81      140.11     72.04 o
  33   1   4     3425.93     3371.53    169.77 o
  35   1   4       25.51       -9.52     87.93 o
  37   1   4      112.32      155.66    106.64 o
  39   1   4      576.76      634.51    167.99 o
  41   1   4      102.77        2.52    187.46 o
 -40   2   4       46.44      -41.49    141.04 o
 -38   2   4     3050.73     3046.48    289.53 o
 -36   2   4       88.62       47.39    105.20 o
 -34   2   4      651.69      552.41    124.24 o
 -32   2   4      308.09      161.56     97.48 o
 -30   2   4      638.96      653.51    116.90 o
 -28   2   4    21917.26    22702.37    446.42 o
 -26   2   4      142.48      272.22     71.27 o
 -24   2   4     4086.78     3963.22    146.24 o
 -22   2   4     1557.13     1629.84     99.41 o
 -20   2   4     6097.21     5836.38    152.52 o
 -18   2   4    73533.27    73511.35    734.12 o
 -16   2   4     1163.10     1296.16     77.02 o
 -14   2   4     3499.09     3521.80    102.49 o
 -12   2   4    17878.90    19026.33    242.82 o
 -10   2   4    36527.64    40726.80    413.70 o
  -8   2   4   259187.92   258176.80   2234.76 o
  -6   2   4    15354.07    16855.12    199.66 o
  -4   2   4    16726.25    17077.00    153.82 o
  -2   2   4     8263.92     8268.42    111.10 o
   0   2   4    41672.68    44875.54    375.34 o
   2   2   4   222704.42   227486.50   3636.63 o
   4   2   4     6820.82     6842.67    109.44 o
   6   2   4    15772.36    15957.22    180.80 o
   8   2   4     5031.35     4447.01     85.94 o
  10   2   4    32887.67    32137.68    332.56 o
  12   2   4    82628.86    81080.13    737.53 o
  14   2   4    11994.55    12460.84    188.00 o
  16   2   4      304.97      386.04     87.23 o
  18   2   4     1849.24     1617.44     83.72 o
  20   2   4    25620.67    25773.43    340.74 o
  22   2   4    25918.16    25199.24    349.01 o
  24   2   4     4002.69     3920.07    140.48 o
  26   2   4      268.96      282.32     69.76 o
  28   2   4      735.21      685.46     86.62 o
  30   2   4     5673.28     6083.44    196.96 o
  32   2   4     2192.20     2249.42    164.94 o
  34   2   4      870.27      910.60    162.55 o
  36   2   4        2.66        6.99    124.40 o
  38   2   4       91.47        0.29    131.50 o
  40   2   4     1085.38     1189.55    197.83 o
  42   2   4      362.99      339.28    223.95 o
 -41   3   4      127.82       16.36    207.18 o
 -39   3   4       86.59      -11.34    144.56 o
 -37   3   4     1570.29     1865.71    239.14 o
 -35   3   4     1455.56     1472.63    206.26 o
 -33   3   4      361.97      365.66    146.30 o
 -31   3   4      849.81      820.52    124.72 o
 -29   3   4     3799.43     3974.63    202.23 o
 -27   3   4     9026.70     9023.52    268.41 o
 -25   3   4     5201.55     5476.38    203.21 o
 -23   3   4      279.22      362.09     92.78 o
 -21   3   4     3198.47     3261.57    146.76 o
 -19   3   4     5423.43     5746.43    149.64 o
 -17   3   4    33730.94    34064.76    401.63 o
 -15   3   4    22919.12    23743.76    299.82 o
 -13   3   4      563.11      490.78     46.18 o
 -11   3   4    36168.55    37663.39    464.56 o
  -9   3   4    13693.19    13439.87    153.74 o
  -7   3   4    99942.74   101628.62    930.77 o
  -5   3   4    15352.91    16201.71    379.78 o
  -3   3   4     6897.73     7085.79     97.62 o
  -1   3   4    62827.66    66903.84    859.14 o
   1   3   4    16738.53    17234.44    184.05 o
   3   3   4   108106.34   114673.75    978.14 o
   5   3   4     6817.03     6979.25     89.10 o
   7   3   4      845.72     1592.31    166.64 o
   9   3   4    71403.07    71346.54    643.88 o
  11   3   4     4637.17     4457.14     99.04 o
  13   3   4    50573.25    50916.97    504.80 o
  15   3   4      817.28      882.28     60.01 o
  17   3   4     1988.11     1961.69     87.68 o
  19   3   4    29519.21    28992.80    364.09 o
  21   3   4      447.00      441.28     64.41 o
  23   3   4    10749.05    10773.84    219.09 o
  25   3   4      377.97      364.97     81.99 o
  27   3   4       29.24      -67.13     67.13 o
  29   3   4     3479.26     3221.54    212.96 o
  31   3   4      417.14      496.43    131.31 o
  33   3   4     1583.25     1620.80    193.19 o
  35   3   4       10.72      -47.59    165.45 o
  37   3   4        1.77      -59.86    128.73 o
  39   3   4      844.42      872.14    183.91 o
  41   3   4       53.70       16.36    198.79 o
 -40   4   4       52.10      -15.94    203.82 o
 -38   4   4      445.90      311.32    158.74 o
 -36   4   4        9.04      103.83    143.85 o
 -34   4   4     1170.33     1189.97    193.80 o
 -32   4   4      121.77      212.89    155.59 o
 -30   4   4      220.01      469.90    257.50 o
 -28   4   4     5104.77     5122.28    256.07 o
 -26   4   4       15.97       70.14     97.56 o
 -24   4   4     3789.62     3741.04    167.60 o
 -22   4   4     1662.96     1458.43    115.76 o
 -20   4   4     2081.61     1661.21    112.69 o
 -18   4   4     8125.49     7833.17    225.10 o
 -16   4   4     1922.76     1918.56    111.11 o
 -14   4   4    11052.89    10402.48    211.12 o
 -12   4   4     5155.70     5089.94    137.07 o
 -10   4   4     3937.00     4034.71    103.57 o
  -8   4   4    55799.59    58011.29    542.16 o
  -6   4   4     1223.10     1199.86     72.03 o
  -4   4   4    22052.73    22114.07    233.53 o
  -2   4   4    30962.47    29707.05   2013.05 o
   2   4   4    28733.51    27894.53    311.10 o
   4   4   4     1067.87      832.92     66.33 o
   6   4   4    21506.87    22451.78    294.43 o
   8   4   4     6904.59     6712.46    140.56 o
  10   4   4     8913.42     8840.42    169.62 o
  12   4   4    28445.69    27826.57    311.86 o
  14   4   4     3599.01     3522.90    101.45 o
  16   4   4      115.30      152.23     44.41 o
  18   4   4    11182.73    11154.45    199.60 o
  20   4   4     5540.91     5549.17    328.80 o
  22   4   4     6204.90     6323.57    245.61 o
  24   4   4     1476.82     1392.17    143.83 o
  26   4   4       92.12       79.59     91.14 o
  28   4   4     1254.26     1255.41    152.76 o
  30   4   4     1988.37     2156.54    205.43 o
  32   4   4     1137.20     1085.82    172.00 o
  34   4   4      168.78      231.93    140.56 o
  36   4   4       26.55      -24.57    121.73 o
  38   4   4      311.11      163.44    144.60 o
 -37   5   4      444.91     1510.44    693.87 o
 -35   5   4      314.00      836.60    447.90 o
 -33   5   4      456.15      838.90    287.07 o
 -31   5   4        6.01      308.99    237.16 o
 -29   5   4      365.56      603.88    159.16 o
 -27   5   4     2241.13     2264.05    258.34 o
 -25   5   4     1964.96     1983.05    168.05 o
 -23   5   4     2493.59     2496.86    172.12 o
 -21   5   4      447.30      407.81     98.91 o
 -19   5   4      197.50      146.75     88.82 o
 -17   5   4     3371.39     3176.13    161.74 o
 -15   5   4     1308.92     1097.05    148.04 o
 -13   5   4     4232.94     4427.46    132.38 o
 -11   5   4     3201.88     2799.05    102.29 o
  -9   5   4     1970.34     1899.77     68.48 o
  -7   5   4    21752.74    19308.09    613.79 o
  -5   5   4      645.88      422.06     36.16 o
  -3   5   4     9971.24    10104.48    250.79 o
  -1   5   4    10181.84     9775.02    317.47 o
   1   5   4     3043.94     3000.31     63.53 o
   3   5   4     9819.40     9462.68    140.58 o
   5   5   4      379.48      475.56     42.56 o
   7   5   4     5021.18     5073.11    136.75 o
   9   5   4     9695.15     9298.89    240.31 o
  11   5   4     2231.58     2087.40    120.06 o
  13   5   4     9854.25     9431.55    241.24 o
  15   5   4       41.27       17.41     62.87 o
  17   5   4     1720.18     1856.06    136.30 o
  19   5   4     6575.58     6231.48    228.49 o
  21   5   4     1613.76     1643.19    144.42 o
  23   5   4     2826.42     2791.02    185.27 o
  25   5   4      327.50      374.54    109.04 o
  27   5   4      246.82      508.09    143.01 o
  29   5   4      704.19      628.90    141.45 o
  31   5   4      177.90      135.56    121.88 o
  33   5   4      218.65      111.67    124.70 o
  35   5   4       31.67      132.25    135.86 o
  37   5   4        2.71       15.15    119.17 o
 -36   6   4      167.86       -3.36    197.11 o
 -34   6   4      366.77     1195.49    541.85 o
 -32   6   4       14.67      269.29    277.84 o
 -30   6   4        2.63      590.16    443.50 o
 -28   6   4      502.20      907.57    425.26 o
 -26   6   4      419.73      904.93    126.03 o
 -24   6   4      951.80     1001.37    126.74 o
 -22   6   4       24.86       60.39    133.99 o
 -20   6   4       21.79       59.61     76.10 o
 -18   6   4     1842.76     1500.16    134.20 o
 -16   6   4     3194.49     3033.76    150.02 o
 -14   6   4     2274.44     2023.73    124.34 o
 -12   6   4     1440.44     1366.13    129.17 o
 -10   6   4       31.26       14.90     47.75 o
  -8   6   4     5441.49     4034.94    130.03 o
  -6   6   4     1694.08     1770.59     61.25 o
  -4   6   4     3377.46     3355.08    224.79 o
  -2   6   4     6537.87     6567.56    280.57 o
   0   6   4      378.87      621.95    110.30 o
   2   6   4    11162.31     9264.35    139.00 o
   4   6   4     3272.74     3423.82    115.22 o
   6   6   4        4.65      -33.94     62.28 o
   8   6   4     1412.91     1486.50    242.19 o
  10   6   4      194.78      110.63     61.93 o
  12   6   4     2416.18     2029.14    127.22 o
  14   6   4     1208.84     1304.90    116.80 o
  16   6   4      117.41      167.91     84.30 o
  18   6   4     5174.14     5161.06    209.36 o
  20   6   4      106.08      114.80     84.26 o
  22   6   4     1382.08     1249.61    137.89 o
  24   6   4      374.78      438.54    112.09 o
  26   6   4      278.55      441.78    119.32 o
  28   6   4      470.51      557.94    131.69 o
  30   6   4       51.53      260.98    118.20 o
  32   6   4      372.80      386.20    156.85 o
  34   6   4       31.70      148.99    165.03 o
 -33   7   4      206.47      329.64    194.18 o
 -31   7   4       70.91      143.85    193.34 o
 -29   7   4       28.72      454.65    358.99 o
 -27   7   4      415.16      877.22    209.69 o
 -25   7   4      100.17      261.77    110.30 o
 -23   7   4     1038.77     1331.78    184.32 o
 -21   7   4       93.66      320.59    190.82 o
 -19   7   4      175.93      242.63     81.84 o
 -17   7   4      906.87      700.66     94.91 o
 -15   7   4     1077.44     1380.84    108.15 o
 -13   7   4      913.38     1178.75    103.80 o
 -11   7   4       63.49      202.85    103.17 o
  -9   7   4       74.35       24.47     59.97 o
  -7   7   4     2278.00     1444.22    219.34 o
  -5   7   4      147.24      217.66    109.46 o
  -3   7   4     3867.35     4239.56    247.86 o
  -1   7   4      164.75       31.45     89.75 o
   1   7   4      344.20      307.41     94.36 o
   3   7   4      806.94      620.93     66.20 o
   5   7   4     1164.63     1341.01    103.59 o
   7   7   4     3399.78     3551.26    157.06 o
   9   7   4      907.26      700.87     81.83 o
  11   7   4      549.21      571.70     80.99 o
  13   7   4      753.41      572.85     91.77 o
  15   7   4      175.93      255.81     82.14 o
  17   7   4     1133.53     1259.44    124.25 o
  19   7   4      680.99      618.37    104.56 o
  21   7   4      301.44      331.81     98.48 o
  23   7   4      442.47      382.02    108.74 o
  25   7   4      128.74      181.72    129.38 o
  27   7   4      335.29      607.78    126.30 o
  29   7   4      295.09      392.13    137.35 o
  31   7   4        3.05       18.00     94.91 o
  33   7   4       21.69      320.69    107.36 o
 -30   8   4       28.90       -2.52    165.24 o
 -28   8   4        2.12      177.01     77.83 o
 -26   8   4       96.54      425.53    287.70 o
 -24   8   4      325.15      211.79    166.92 o
 -22   8   4       60.75      403.75     85.34 o
 -20   8   4        4.54      -94.78    125.82 o
 -18   8   4      144.35      168.36     64.38 o
 -16   8   4      539.16      582.22     77.74 o
 -14   8   4      972.82     1087.23    193.76 o
 -12   8   4     1286.67     1426.98     89.61 o
 -10   8   4       99.26      479.86    262.95 o
  -8   8   4      218.61       39.39     41.94 o
  -6   8   4      849.42     1074.04    155.59 o
  -4   8   4      747.97      745.25    132.11 o
  -2   8   4     1560.03     1641.89    177.40 o
   0   8   4       46.62       69.20     86.39 o
   2   8   4      848.44      528.55     63.23 o
   4   8   4      100.56      143.04     51.16 o
   6   8   4        8.60       -6.43     58.08 o
   8   8   4     1641.33     1740.71    240.94 o
  10   8   4      291.30      159.75     64.47 o
  12   8   4      154.40      286.13     74.65 o
  14   8   4      330.33      383.63     83.62 o
  16   8   4        4.66       47.67     90.59 o
  18   8   4      894.55      956.03    112.54 o
  20   8   4        0.94       47.47     81.06 o
  22   8   4      116.70      -12.03     80.49 o
  24   8   4        0.99       31.10    100.44 o
  26   8   4       36.60        9.24    156.01 o
  28   8   4      371.29      680.88    123.60 o
  30   8   4        1.29       93.12    106.31 o
 -29   9   4        3.67     1078.66    101.49 o
 -25   9   4        4.67      118.69    135.88 o
 -23   9   4      254.83      268.41    160.20 o
 -21   9   4       63.07      652.62    214.72 o
 -19   9   4       19.72      -13.84    124.56 o
 -17   9   4       46.30      220.50    235.48 o
 -15   9   4       69.57      173.63    117.01 o
 -13   9   4      504.62      622.37    139.66 o
 -11   9   4      405.58      376.19    125.82 o
  -9   9   4        1.05      264.21    110.30 o
  -7   9   4       67.66      202.56     98.56 o
  -5   9   4       56.40       71.30     93.94 o
  -3   9   4      812.97      634.95    130.43 o
  -1   9   4        2.45      182.01     96.04 o
   1   9   4       44.19      -59.13     75.49 o
   3   9   4      208.32      140.49     85.14 o
   5   9   4      175.86      157.27     84.72 o
   7   9   4      598.96      628.94     72.72 o
   9   9   4      167.86      134.09     92.68 o
  11   9   4      311.65      354.56     69.03 o
  13   9   4      131.51       86.81     58.95 o
  15   9   4      146.90      137.59     74.86 o
  17   9   4      288.77      307.90    100.44 o
  19   9   4       64.90        2.58     75.91 o
  21   9   4       10.45       29.08     73.57 o
  23   9   4       56.54       98.37    120.99 o
  25   9   4       21.18      121.95     82.43 o
  27   9   4       24.24      124.78     78.05 o
 -22  10   4       15.16      114.91    127.49 o
 -20  10   4        6.84      282.25    129.17 o
 -18  10   4       30.39      120.36    117.01 o
 -16  10   4       83.40      100.23    112.40 o
 -14  10   4      170.99       41.10    102.75 o
 -12  10   4      182.34       62.91     94.36 o
 -10  10   4       78.54      -32.29     92.26 o
  -8  10   4      155.69       72.13     95.20 o
  -6  10   4      272.31      127.49     92.68 o
  -4  10   4       38.80      181.59     89.33 o
  -2  10   4      141.81      349.35     91.85 o
   0  10   4       43.18      200.05     80.52 o
   2  10   4       33.06        6.71     68.36 o
   4  10   4        8.11      113.65     75.07 o
   6  10   4        4.87      104.85     70.04 o
   8  10   4       88.07      205.92     73.39 o
  10  10   4        0.37       65.84     65.84 o
  12  10   4       29.73       87.71    115.33 o
  14  10   4      364.22      368.47     67.40 o
  16  10   4       60.60       81.37    117.85 o
  18  10   4       43.60      129.61     79.26 o
  20  10   4       14.20      208.82    116.38 o
  22  10   4       14.67      166.08    115.75 o
  24  10   4        7.90      111.14    115.75 o
 -19  11   4        3.15       84.30    107.36 o
 -17  11   4        0.69       80.52     83.04 o
 -15  11   4        0.60      167.75     95.20 o
 -13  11   4       83.49      -85.14     85.14 o
 -11  11   4       13.56      159.37     92.26 o
  -9  11   4       48.16      -70.88     72.13 o
  -7  11   4      105.58      -70.88     70.88 o
  -5  11   4       55.44      229.40     83.46 o
 -41   1   5        1.22      -74.71    142.06 o
 -39   1   5       10.82      -13.36    129.29 o
 -37   1   5       18.30      -40.78    104.11 o
 -35   1   5      419.07      441.10    125.15 o
 -33   1   5      234.37      223.48    110.75 o
 -31   1   5       54.27       66.75     93.12 o
 -29   1   5       55.48       69.61     71.64 o
 -27   1   5     1372.99     1276.99    106.57 o
 -25   1   5     1307.02     1218.43     98.64 o
 -23   1   5      109.04       68.60     58.86 o
 -21   1   5       87.42       65.59     55.41 o
 -19   1   5      611.57      653.19     74.70 o
 -17   1   5     5252.02     4844.48    133.79 o
 -15   1   5     1024.83      915.61     62.14 o
 -13   1   5     5561.37     6054.85    134.69 o
 -11   1   5      996.76      886.22     56.63 o
  -9   1   5     8260.02     8884.11    147.05 o
  -7   1   5    20657.06    20848.67    248.35 o
  -5   1   5      658.89      490.91     42.13 o
  -3   1   5     2850.98     3185.41     75.44 o
  -1   1   5     1175.84      999.47     51.38 o
   1   1   5     6361.96     6845.97    102.22 o
   3   1   5    14129.80    14381.08    167.49 o
   5   1   5       51.54      -14.17     20.29 o
   7   1   5     2371.77     2471.16     64.71 o
   9   1   5     8985.00     9828.85    144.04 o
  11   1   5     1595.78     1367.14     59.33 o
  13   1   5    12087.22    12343.74    184.05 o
  15   1   5      244.27      329.12     43.60 o
  17   1   5     2393.22     2288.86     92.93 o
  19   1   5      280.17      264.00     54.66 o
  21   1   5      769.32      805.99     71.30 o
  23   1   5      921.76      792.63     77.40 o
  25   1   5        5.54      -53.12     53.12 o
  27   1   5      329.54      343.78     75.98 o
  29   1   5       56.37       67.89     69.30 o
  31   1   5       77.28      -33.43     67.16 o
  33   1   5      285.49      269.36     87.72 o
  35   1   5      183.18      105.82     98.59 o
  37   1   5       11.98      -70.48     90.82 o
  39   1   5        8.71     -120.84    120.84 o
  41   1   5       17.72     -129.59    140.91 o
 -40   2   5      110.79      -27.11    149.02 o
 -38   2   5      240.67      111.16    154.65 o
 -36   2   5       14.69       34.28    100.94 o
 -34   2   5      773.81      848.36    143.64 o
 -32   2   5      522.02      613.88    123.14 o
 -30   2   5      278.10      225.69     98.31 o
 -28   2   5      914.08      935.49    119.79 o
 -26   2   5      517.79      442.33     92.58 o
 -24   2   5     4517.79     4264.97    158.01 o
 -22   2   5     3068.93     2999.68    126.15 o
 -20   2   5     1339.51     1195.47     85.45 o
 -18   2   5     2916.51     2858.87    112.47 o
 -16   2   5      101.35       75.55     66.67 o
 -14   2   5    16822.43    16607.47    239.72 o
 -12   2   5      667.41      455.16     45.60 o
 -10   2   5        6.40        5.93     26.63 o
  -8   2   5    19089.03    20634.08    245.75 o
  -6   2   5    30383.68    31335.74    336.99 o
  -4   2   5    51936.13    52518.93    496.91 o
  -2   2   5      724.99      605.90     29.55 o
   0   2   5     3291.70     3057.19     57.03 o
   2   2   5     3516.03     3861.23     74.74 o
   4   2   5    20548.89    19859.31    190.69 o
   6   2   5     9581.75     8511.26    122.39 o
   8   2   5     4587.34     6282.12    107.90 o
  10   2   5      934.76      980.43     53.48 o
  12   2   5       70.43       43.31     30.25 o
  14   2   5    23345.04    22571.71    279.18 o
  16   2   5     3409.47     3031.96     99.61 o
  18   2   5      138.14      129.50     48.90 o
  20   2   5      347.90      375.11     59.53 o
  22   2   5       47.89       64.45     54.35 o
  24   2   5     4425.64     4062.69    143.40 o
  26   2   5      809.33      705.18     82.73 o
  28   2   5       77.87       61.46     67.04 o
  30   2   5       20.78        7.92     66.16 o
  32   2   5      138.32      108.16     92.93 o
  34   2   5      535.69      547.16    153.26 o
  36   2   5      148.27      -40.54    161.25 o
  38   2   5       42.41       35.63    130.41 o
  40   2   5       16.36       25.29    133.80 o
 -41   3   5       71.98       12.16    187.88 o
 -39   3   5       24.92      -92.99    158.32 o
 -37   3   5      528.68      491.50    177.42 o
 -35   3   5     1098.96     1314.71    201.80 o
 -33   3   5      147.00      186.99    135.56 o
 -31   3   5      792.39      741.62    125.81 o
 -29   3   5       30.93      -33.32     83.09 o
 -27   3   5     5687.06     5375.57    219.93 o
 -25   3   5     3616.56     3759.90    172.55 o
 -23   3   5      514.27      528.05     86.81 o
 -21   3   5     1496.72     1383.29    107.39 o
 -19   3   5     2710.29     2639.16    109.45 o
 -17   3   5    24538.45    23787.29    319.14 o
 -15   3   5     7066.89     7165.20    151.34 o
 -13   3   5     6494.57     6555.70    135.21 o
 -11   3   5     3408.85     3068.66    110.15 o
  -9   3   5     7370.82     7491.53    108.63 o
  -7   3   5    48100.25    49487.15    481.06 o
  -5   3   5     3517.62     3349.75    125.67 o
  -3   3   5    13404.14    13682.47    168.46 o
  -1   3   5     5981.16     5936.93     93.60 o
   1   3   5    13897.19    13764.96    150.76 o
   3   3   5    45590.16    46943.59    438.99 o
   5   3   5     7728.86     8143.00    114.93 o
   7   3   5    10670.22    10668.05    178.42 o
   9   3   5     4368.37     3971.34     89.67 o
  11   3   5     5855.77     5329.19    110.71 o
  13   3   5    21932.70    20762.43    261.13 o
  15   3   5       39.58       16.37     36.29 o
  17   3   5    13391.03    13147.40    214.34 o
  19   3   5      191.49      127.23     50.27 o
  21   3   5     1970.32     1890.02    100.89 o
  23   3   5     4036.79     3691.02    137.59 o
  25   3   5       28.87       -3.06     56.68 o
  27   3   5      944.24      977.16    140.43 o
  29   3   5       41.54      132.53    107.83 o
  31   3   5      511.98      533.70    146.91 o
  33   3   5      372.77      323.20    142.01 o
  35   3   5      252.94      401.23    145.75 o
  37   3   5      262.41      288.82    148.85 o
  39   3   5        0.35      -59.64    129.59 o
 -40   4   5       59.43       54.52    215.14 o
 -38   4   5      260.42      222.26    155.60 o
 -36   4   5        4.43      -97.99    135.81 o
 -34   4   5     1377.67     1404.80    198.48 o
 -32   4   5      656.32     1298.03    425.89 o
 -30   4   5      181.46      501.78    169.43 o
 -28   4   5      731.41      817.33    135.51 o
 -26   4   5      316.62      191.02    107.00 o
 -24   4   5     8388.87     7652.21    232.83 o
 -22   4   5     1568.99     1579.14    117.25 o
 -20   4   5      399.90      290.03     74.41 o
 -18   4   5     2039.73     1898.12    115.09 o
 -16   4   5     2660.29     2603.90    123.67 o
 -14   4   5    21590.93    21303.66    333.67 o
 -12   4   5     1151.57     1140.17    119.87 o
 -10   4   5      213.09      165.92     35.94 o
  -8   4   5     6915.05     7232.96    124.75 o
  -6   4   5    13877.30    13023.42    170.87 o
  -4   4   5    76633.52    76771.84    691.42 o
  -2   4   5       56.17       51.38     22.65 o
   0   4   5     1967.51     2112.01     52.18 o
   2   4   5      174.20      116.12     23.51 o
   4   4   5    26058.76    26270.04    250.90 o
   6   4   5    19184.50    19464.98    227.38 o
   8   4   5        1.79        3.25     36.33 o
  10   4   5      511.49      477.44     56.73 o
  12   4   5       18.46       10.61     33.79 o
  14   4   5    18514.51    17887.46    243.47 o
  16   4   5    12229.53    11844.78    196.95 o
  18   4   5       18.33       -4.79     56.69 o
  20   4   5      971.70      816.10    119.52 o
  22   4   5       29.04       92.96     93.52 o
  24   4   5     4867.77     4726.06    228.67 o
  26   4   5     2657.53     2689.87    197.49 o
  28   4   5       58.71       52.66    100.74 o
  30   4   5       13.84      -55.02    105.56 o
  32   4   5       35.08      -22.79    112.84 o
  34   4   5     1154.80     1250.99    183.85 o
  36   4   5      298.53      254.04    149.46 o
  38   4   5        2.89      -23.84    112.05 o
 -37   5   5      522.09      624.46    273.86 o
 -35   5   5      611.85     1693.48    214.31 o
 -33   5   5      221.34      203.82    215.56 o
 -31   5   5      393.68      699.15    231.92 o
 -29   5   5        5.70      157.65    171.74 o
 -27   5   5     1694.33     2009.59    408.69 o
 -25   5   5     3139.92     3420.97    205.31 o
 -23   5   5     1616.74     1572.97    157.90 o
 -21   5   5      600.68      700.74    115.28 o
 -19   5   5     2073.33     1877.25    145.99 o
 -17   5   5    11720.39    11241.45    437.42 o
 -15   5   5     4720.23     4522.70    188.79 o
 -13   5   5     3490.72     3138.50    135.47 o
 -11   5   5     1788.31     1583.60     88.75 o
  -9   5   5     1345.30     1276.29     62.16 o
  -7   5   5    20711.66    20356.77    245.75 o
  -5   5   5     4985.07     4811.04     94.35 o
  -1   5   5     1830.81      725.54     80.10 o
   1   5   5     1379.36     1240.59     44.85 o
   3   5   5    23967.54    24872.17    259.45 o
   5   5   5     4009.47     4152.05     87.84 o
   7   5   5     7298.82     7478.62    171.93 o
   9   5   5      210.69      174.67     59.76 o
  11   5   5     1472.77     1431.18    109.68 o
  13   5   5    13314.11    13166.06    296.82 o
  15   5   5       39.63       70.07     66.99 o
  17   5   5     6156.74     6077.48    323.35 o
  19   5   5       11.34      -43.85     74.27 o
  21   5   5      145.18      133.02     88.33 o
  23   5   5     3844.20     3622.19    196.88 o
  25   5   5      177.02      285.40    122.67 o
  27   5   5      308.44      251.71    112.31 o
  29   5   5       15.32      -60.80    119.73 o
  31   5   5      388.30      466.02    139.91 o
  33   5   5      192.64      294.90    139.52 o
  35   5   5       69.16      107.33    134.07 o
  37   5   5      158.64      234.42    147.43 o
 -36   6   5       62.17      -12.58    193.34 o
 -34   6   5      773.96      548.56    259.60 o
 -32   6   5      148.45      190.82    210.11 o
 -30   6   5        0.05      513.13    459.23 o
 -28   6   5      514.30     1147.50    481.24 o
 -26   6   5      263.10      423.22    103.08 o
 -24   6   5     3038.34     2582.07    254.57 o
 -22   6   5      143.05      365.97     91.91 o
 -20   6   5       47.09       20.00     71.92 o
 -18   6   5      996.46      929.20    106.44 o
 -16   6   5     3573.43     3305.07    155.67 o
 -14   6   5     7469.72     6750.50    285.81 o
 -12   6   5        8.30      -70.84    131.06 o
 -10   6   5      173.32      142.58     58.74 o
  -8   6   5     4117.86     3613.54    344.11 o
  -6   6   5     4740.43     4256.48    128.37 o
  -4   6   5    12206.05    11694.96    413.93 o
  -2   6   5       47.64      118.69     95.62 o
   0   6   5      245.60      299.86    100.65 o
   2   6   5     1060.92      957.85     57.34 o
   4   6   5    13252.25    13489.99    252.39 o
   6   6   5     5967.09     5892.46    165.40 o
   8   6   5      199.60      162.21     62.52 o
  10   6   5      691.03      760.22     86.93 o
  12   6   5      515.33      669.56     88.75 o
  14   6   5     4791.20     4744.10    185.79 o
  16   6   5     3281.87     3230.50    168.44 o
  18   6   5      325.02      392.13     96.23 o
  20   6   5       74.02        5.78     80.65 o
  22   6   5      301.25      349.58    106.31 o
  24   6   5     2815.77     2849.74    193.64 o
  26   6   5     1345.15     1508.74    162.36 o
  28   6   5        1.95       78.15    109.67 o
  30   6   5       62.81      307.13    118.89 o
  32   6   5       39.91      227.34    233.60 o
  34   6   5      415.51      572.56    138.83 o
 -33   7   5      288.26      172.79    198.37 o
 -31   7   5      131.60      727.02    386.25 o
 -29   7   5        2.55      680.30    445.39 o
 -27   7   5      477.44      643.49    110.81 o
 -25   7   5      352.58      239.47    176.56 o
 -23   7   5      427.09      965.51    311.81 o
 -21   7   5      352.98      658.31    170.90 o
 -19   7   5       24.52      -16.96     66.09 o
 -17   7   5     3666.59     3146.72    151.49 o
 -15   7   5       34.00      379.12    145.95 o
 -13   7   5     1909.36     2137.69    113.36 o
 -11   7   5      227.39      196.69    127.49 o
  -9   7   5       28.19        2.54     44.60 o
  -7   7   5     7430.67     5930.21    146.14 o
  -5   7   5      767.23      790.54    153.08 o
  -3   7   5     4099.25     3761.88    246.18 o
  -1   7   5       31.45      -78.84     78.84 o
   1   7   5      115.38       86.81     91.85 o
   3   7   5     5757.55     5234.60    158.53 o
   5   7   5       57.70       -1.97     49.23 o
   7   7   5     2672.92     2554.74    121.81 o
   9   7   5       76.37       64.11     59.46 o
  11   7   5      227.51      265.49     74.52 o
  13   7   5     6076.96     5989.39    207.60 o
  15   7   5       17.38      -53.88     72.40 o
  17   7   5      714.67      868.91    170.69 o
  19   7   5       96.10      132.11     91.34 o
  21   7   5       38.85       46.03     84.82 o
  23   7   5      829.72     1057.44    133.14 o
  25   7   5        0.26       51.90     94.07 o
  27   7   5      283.33      429.58    117.44 o
  29   7   5       13.91      321.77    183.48 o
  31   7   5      177.77      356.44    302.80 o
  33   7   5      168.77      234.95    185.37 o
 -30   8   5       14.20      257.08    184.11 o
 -28   8   5      133.21      356.49    121.20 o
 -26   8   5       50.27      132.53    155.17 o
 -24   8   5      735.64     1188.89    120.57 o
 -22   8   5       24.23      672.95    337.60 o
 -20   8   5       13.25     -126.23    126.23 o
 -18   8   5      221.39      568.64    284.76 o
 -16   8   5      565.45      994.82    299.65 o
 -14   8   5     1807.82     2021.83    105.48 o
 -12   8   5     1008.32     1273.49     92.68 o
 -10   8   5      107.78      105.68    118.27 o
  -8   8   5      856.19      971.71    164.82 o
  -6   8   5      641.19      449.58    131.69 o
  -4   8   5     1235.77     1251.44    175.30 o
  -2   8   5      241.24      458.81    126.65 o
   0   8   5        2.92       36.91     91.01 o
   2   8   5      448.80      572.54     63.88 o
   4   8   5      679.20      563.61     66.02 o
   6   8   5     1858.47     1579.21    102.68 o
   8   8   5      755.63      777.87     84.36 o
  10   8   5      912.87      826.99     89.54 o
  12   8   5      246.05      433.80     79.62 o
  14   8   5     1173.48     1021.95    104.74 o
  16   8   5      203.91      130.71     88.91 o
  18   8   5      432.76      514.74    100.23 o
  20   8   5       56.33        3.08     80.49 o
  22   8   5      365.99      428.54    110.63 o
  24   8   5      363.39      343.27    102.95 o
  26   8   5      246.89      304.26    141.12 o
  28   8   5       45.05      164.91     99.42 o
  30   8   5      129.24      317.34    210.53 o
 -29   9   5        4.45     1127.73     95.62 o
 -27   9   5       59.54      -50.33    132.94 o
 -25   9   5       13.18       79.68    147.20 o
 -23   9   5      212.90      755.68    251.42 o
 -21   9   5        8.67      604.86    257.50 o
 -19   9   5       37.25       49.07    134.62 o
 -17   9   5      237.09      142.17    148.46 o
 -15   9   5       76.20      112.40    124.56 o
 -13   9   5     1408.83     1027.49    176.98 o
 -11   9   5      374.04      460.07    135.46 o
  -9   9   5        3.98      261.28    113.23 o
  -7   9   5     1264.69      886.16    151.40 o
  -5   9   5       49.76       91.43     91.43 o
  -3   9   5     1258.89     1278.28    162.72 o
  -1   9   5       10.30      -82.62     82.62 o
   1   9   5      122.78      219.34    102.33 o
   3   9   5      663.08      622.79    119.94 o
   5   9   5        1.82      -27.26     73.81 o
   7   9   5      571.85      603.15     76.54 o
   9   9   5      520.39      543.57     75.05 o
  11   9   5       29.27        9.61     58.96 o
  13   9   5      693.41      585.40     85.38 o
  15   9   5        2.56       -8.98    106.10 o
  17   9   5      109.87      136.98     69.70 o
  19   9   5       70.19      116.57     76.97 o
  21   9   5       11.14       50.66     71.34 o
  23   9   5      181.74      178.61     85.26 o
  25   9   5        3.61      370.74    133.78 o
  27   9   5       53.67      156.85    143.01 o
 -22  10   5        4.59       95.20    116.17 o
 -20  10   5       22.57      168.59    126.23 o
 -18  10   5      105.80      146.78    124.98 o
 -16  10   5      150.03       73.81    122.88 o
 -14  10   5       82.97      -66.68    100.65 o
 -12  10   5      146.99       28.94    103.17 o
 -10  10   5      101.70      224.37    107.78 o
  -8  10   5      262.30       24.32     97.30 o
  -6  10   5      145.62      178.24    100.65 o
  -4  10   5      148.25      -79.68     79.68 o
  -2  10   5      105.76       85.97     87.23 o
   0  10   5        4.04      116.59     76.33 o
   2  10   5      318.57      452.10     99.39 o
   4  10   5       65.72       39.00     69.62 o
   6  10   5       94.56      149.30     78.84 o
   8  10   5      125.05      110.72     76.75 o
  10  10   5        6.85       81.78     70.88 o
  12  10   5      232.92      443.29     91.43 o
  14  10   5      629.01      469.16     70.58 o
  16  10   5        6.66      116.95    108.83 o
  18  10   5      160.83      324.60     76.96 o
  20  10   5       34.13      183.77     62.83 o
  22  10   5      162.17      409.18    111.35 o
  24  10   5       10.18      166.43    165.45 o
 -17  11   5       32.26      134.62    103.59 o
 -15  11   5        0.13       96.04    101.07 o
 -13  11   5       67.32      130.01     95.20 o
 -11  11   5       24.39       54.94     80.94 o
  -9  11   5      208.87      151.40     98.14 o
  -7  11   5      378.78      109.46     92.68 o
  -3  11   5      218.27      370.74     96.46 o
  -1  11   5        0.90       47.39     66.26 o
 -42   0   6        0.76      -70.04    199.63 o
 -40   0   6     1719.42     2092.31    349.77 o
 -38   0   6       49.99     -169.43    169.43 o
 -36   0   6      242.54      223.11    190.82 o
 -34   0   6     3311.67     3309.36    354.80 o
 -32   0   6      338.58      169.31    127.07 o
 -30   0   6    12691.62    12152.82    412.04 o
 -28   0   6      120.79      169.95    107.49 o
 -26   0   6     3260.38     3035.26    209.24 o
 -24   0   6    21753.94    21247.22    493.58 o
 -22   0   6     7322.11     7386.04    266.08 o
 -20   0   6    58127.06    58669.58    909.92 o
 -18   0   6      162.78       37.87     66.18 o
 -16   0   6     8154.79     7993.91    239.13 o
 -14   0   6    34130.79    31186.53    530.97 o
 -12   0   6    29966.73    30915.39    566.17 o
 -10   0   6   184240.72   187063.39   2273.92 o
  -8   0   6     1237.17     1289.01     86.76 o
  -6   0   6    19309.45    20948.40    364.06 o
  -4   0   6    96943.50   102148.50   1358.34 o
  -2   0   6   107690.55   112956.55   1396.03 o
   0   0   6   313576.19   300291.13   3823.92 o
   2   0   6     4858.18     5539.55    157.90 o
   4   0   6    26390.99    27685.34    693.24 o
   6   0   6    72083.28    73359.07    964.37 o
   8   0   6   151179.95   148138.88   2506.45 o
  10   0   6   164147.97   163941.64   3297.62 o
  12   0   6     6599.08     7275.61    189.23 o
  14   0   6    32215.99    31910.23    695.55 o
  16   0   6    24583.62    24366.42    435.48 o
  18   0   6    55017.98    53709.24    801.19 o
  20   0   6    25017.88    23820.42    463.59 o
  22   0   6      692.52      724.69    105.85 o
  24   0   6     8704.23     8708.79    325.86 o
  26   0   6     2602.34     2512.63    318.31 o
  28   0   6    13015.36    13569.00    396.52 o
  30   0   6     3025.68     2986.79    213.06 o
  32   0   6      102.56      -10.35     99.26 o
  34   0   6     1284.07     1221.18    173.54 o
  36   0   6      199.07      197.63    134.62 o
  38   0   6     1252.05     1130.24    246.18 o
  40   0   6      231.02      219.76    197.95 o
 -41   1   6      984.01      938.32    270.29 o
 -39   1   6      147.47        7.04    140.13 o
 -37   1   6       82.90       42.46    139.30 o
 -35   1   6       62.86      -24.65    101.32 o
 -33   1   6     6284.50     6129.34    263.69 o
 -31   1   6     6594.74     7034.93    266.99 o
 -29   1   6     1820.55     1811.57    129.49 o
 -27   1   6      276.27      219.88     77.98 o
 -25   1   6       34.73        1.90     61.60 o
 -23   1   6    46542.34    46591.67    568.77 o
 -21   1   6    26659.11    26408.72    376.38 o
 -19   1   6    15510.90    15600.56    262.73 o
 -17   1   6        9.78      -36.13     36.13 o
 -15   1   6       37.51      141.19     58.49 o
 -13   1   6   191806.27   191959.98   1660.18 o
 -11   1   6    64077.32    67058.03    655.14 o
  -9   1   6    42354.29    43870.97    456.62 o
  -7   1   6     3562.29     3442.36     89.97 o
  -5   1   6     5507.80     6410.80    108.53 o
  -3   1   6   390666.53   361303.09   2835.08 o
  -1   1   6    39908.80    42438.04    415.73 o
   1   1   6    45839.98    46748.31    442.64 o
   3   1   6    11971.19    13519.27    167.86 o
   5   1   6     8342.31     9261.82    197.44 o
   7   1   6   229887.56   224883.39   1882.41 o
   9   1   6     9189.89     9650.01    147.18 o
  11   1   6    20191.17    19623.35    242.59 o
  13   1   6     1476.71     1296.90     64.83 o
  15   1   6     4948.76     4905.28    119.83 o
  17   1   6    78127.28    75520.95    735.60 o
  19   1   6      696.14      778.93     68.96 o
  21   1   6     9541.58     9397.61    196.52 o
  23   1   6     2811.98     2751.96    123.68 o
  25   1   6      779.55     1030.09     92.15 o
  27   1   6    16901.10    16838.03    305.69 o
  29   1   6       65.07       23.38     64.42 o
  31   1   6     2454.12     2520.64    145.19 o
  33   1   6      494.31      464.59     92.27 o
  35   1   6      359.75      273.72    107.01 o
  37   1   6     2633.95     2947.43    260.08 o
  39   1   6      105.34      142.83    167.75 o
  41   1   6      203.12      244.50    201.72 o
 -40   2   6     1284.52     1169.66    298.18 o
 -38   2   6       75.81        9.17    139.67 o
 -36   2   6        9.75      -75.63    102.63 o
 -34   2   6     2452.35     2611.43    198.66 o
 -32   2   6      782.63      703.12    131.68 o
 -30   2   6     7765.04     7906.29    279.11 o
 -28   2   6      172.59      136.29     85.71 o
 -26   2   6      611.57      624.64    101.73 o
 -24   2   6    15094.16    15161.19    288.06 o
 -22   2   6     6447.14     6235.16    175.77 o
 -20   2   6    39091.32    38836.00    477.50 o
 -18   2   6      148.96      291.23    124.26 o
 -16   2   6     2523.54     2483.45    101.24 o
 -14   2   6    36882.07    37176.07    424.09 o
 -12   2   6    32387.38    34459.46    390.87 o
 -10   2   6    84178.14    84875.53    788.96 o
  -8   2   6     1710.67     2077.78     72.34 o
  -6   2   6    11009.64    11440.22    166.60 o
  -4   2   6    82358.00    85759.53    775.66 o
  -2   2   6    62264.94    66443.58    612.70 o
   0   2   6   136240.17   144491.88   1238.54 o
   2   2   6     2428.37     2499.57     63.57 o
   4   2   6    17247.63    18446.98    211.22 o
   6   2   6    65097.25    66033.68    601.57 o
   8   2   6    87545.09    90004.47    799.70 o
  10   2   6    68873.06    70085.56    649.69 o
  12   2   6      732.65      585.17     48.13 o
  14   2   6    16546.24    16444.61    229.96 o
  16   2   6    25059.91    24799.80    314.44 o
  18   2   6    28478.41    27910.54    352.19 o
  20   2   6    12310.59    12513.65    225.31 o
  22   2   6      717.18      681.20     76.36 o
  24   2   6     5512.29     5343.30    161.07 o
  26   2   6     2886.95     2940.24    174.56 o
  28   2   6     6879.85     7026.23    202.40 o
  30   2   6     1831.65     2006.29    130.41 o
  32   2   6       87.67        6.78    114.86 o
  34   2   6     1157.86     1324.33    178.18 o
  36   2   6      437.18      297.94    135.76 o
  38   2   6      690.04      575.33    160.69 o
  40   2   6       73.46      169.17    137.89 o
 -41   3   6      387.43      258.34    241.15 o
 -39   3   6      282.13       95.26    162.20 o
 -37   3   6       86.64       16.74    144.53 o
 -35   3   6       23.94      -30.56    139.01 o
 -33   3   6     3223.95     3121.29    257.77 o
 -31   3   6      943.58      967.51    133.92 o
 -29   3   6     2406.84     2056.80    165.24 o
 -27   3   6      258.41      150.28     83.72 o
 -25   3   6       43.28      -67.52     67.52 o
 -23   3   6    19342.80    19327.72    379.38 o
 -21   3   6     6100.00     6322.40    204.88 o
 -19   3   6    11794.94    11420.41    260.32 o
 -17   3   6        5.44       -9.55     46.03 o
 -15   3   6      592.44      616.24     57.62 o
 -13   3   6    54428.61    55775.10    566.27 o
 -11   3   6     9898.44     9952.29    206.38 o
  -9   3   6    22786.56    23156.94    273.02 o
  -7   3   6      206.28      217.58     38.72 o
  -5   3   6       51.80      213.87     71.34 o
  -3   3   6   101136.89   101181.93    893.22 o
  -1   3   6    11240.93    11638.53    155.91 o
   1   3   6    35193.12    35457.88    322.39 o
   3   3   6     3490.41     3623.30     80.59 o
   5   3   6       22.66      121.19     46.09 o
   7   3   6    77080.13    75009.59   2889.39 o
   9   3   6     2473.31     2505.48    102.63 o
  11   3   6    20108.97    19787.77    247.14 o
  13   3   6     5377.08     4948.33    117.34 o
  15   3   6      977.42     1161.01     70.71 o
  17   3   6    29651.94    29729.21    364.51 o
  19   3   6      148.53      179.40     50.33 o
  21   3   6     6519.33     6065.41    159.63 o
  23   3   6     2977.46     2835.80    126.22 o
  25   3   6      415.37      482.22     92.35 o
  27   3   6     9690.77     9738.64    337.16 o
  29   3   6       44.47        0.73    119.11 o
  31   3   6      791.07     1054.14    163.10 o
  33   3   6      559.30      542.86    150.05 o
  35   3   6      173.80      128.80    134.23 o
  37   3   6      813.41      879.27    179.56 o
  39   3   6        5.86       13.77    124.08 o
 -38   4   6        0.08      -98.17    118.22 o
 -36   4   6       41.02      -26.44    176.35 o
 -34   4   6      404.17      473.94    228.15 o
 -32   4   6      428.52     1444.36    200.47 o
 -30   4   6     3485.88     3755.44    244.32 o
 -28   4   6      293.51      534.89    117.06 o
 -26   4   6       93.31       54.04     74.81 o
 -24   4   6     2879.60     2778.86    158.31 o
 -22   4   6     2342.17     2399.68    140.47 o
 -20   4   6    16227.82    15227.26    312.41 o
 -18   4   6     1119.37     1156.49     99.91 o
 -16   4   6      181.07      241.50     71.85 o
 -14   4   6    13368.63    13259.14    303.10 o
 -12   4   6     9268.59     9004.28    198.31 o
 -10   4   6    23164.37    22817.93    281.35 o
  -8   4   6     9405.79     9673.62    155.67 o
  -6   4   6     2783.67     3171.15     84.88 o
  -4   4   6    15846.44    16534.74    204.85 o
  -2   4   6    20746.75    21019.19    236.64 o
   0   4   6    25615.17    26280.80    309.87 o
   2   4   6     7266.22     7468.02    117.31 o
   4   4   6     8878.40     9349.75    128.82 o
   6   4   6    28404.74    29596.39    336.14 o
   8   4   6     9290.77     9599.66    183.58 o
  10   4   6     9157.53     9152.07    185.21 o
  12   4   6     4191.06     4050.47    116.34 o
  14   4   6     4027.55     4142.65    113.98 o
  16   4   6     6710.93     6184.90    172.94 o
  18   4   6     4328.81     4508.04    158.06 o
  20   4   6     3670.57     3804.68    193.50 o
  22   4   6     1476.47     1411.43    138.17 o
  24   4   6     2393.18     2335.96    176.24 o
  26   4   6     2549.18     2480.54    190.53 o
  28   4   6      827.94      825.29    141.60 o
  30   4   6      223.07      278.89    126.52 o
  32   4   6      322.86      156.56    127.66 o
  34   4   6      525.14      608.93    156.16 o
  36   4   6      395.40      522.54    158.47 o
  38   4   6      279.24      465.00    161.80 o
 -37   5   6       73.49       74.23    210.11 o
 -35   5   6       59.72      599.79    558.62 o
 -33   5   6      737.28     1020.19    232.55 o
 -31   5   6       71.23      341.99    289.79 o
 -29   5   6     2801.09     3100.27    212.12 o
 -27   5   6       80.01      393.36    136.09 o
 -25   5   6       59.29      264.91    180.96 o
 -23   5   6     2849.71     2355.49    169.30 o
 -21   5   6      142.20      214.51     88.32 o
 -19   5   6     8992.04     8315.79    272.23 o
 -17   5   6        0.40      -49.33     68.09 o
 -15   5   6     1473.18     1528.54     98.81 o
 -13   5   6     7830.62     7037.80    173.92 o
 -11   5   6      382.19      303.45     61.53 o
  -9   5   6     9370.77     8759.61    309.91 o
  -7   5   6     1205.07     1254.55     62.39 o
  -5   5   6     2848.51     2985.79     78.04 o
  -3   5   6    16552.54    14675.81    180.98 o
  -1   5   6      182.76      113.71     26.91 o
   1   5   6    13625.53    13287.65    301.86 o
   3   5   6     2121.92     2079.47    111.70 o
   5   5   6     1626.21     1638.78     67.00 o
   7   5   6    18001.75    17345.35    233.87 o
   9   5   6       22.43      -42.07     51.86 o
  11   5   6     5228.74     5175.01    178.23 o
  13   5   6     6710.39     6824.21    215.43 o
  15   5   6     1164.86     1381.70    123.88 o
  17   5   6    10981.01    10146.65    286.32 o
  19   5   6      605.57      596.06    106.04 o
  21   5   6      454.61      539.50    108.83 o
  23   5   6     2043.97     2269.84    174.36 o
  25   5   6        1.28      163.88     97.70 o
  27   5   6     3032.44     2995.92    212.68 o
  29   5   6        1.79       57.67    107.78 o
  31   5   6       92.48       13.48    115.16 o
  33   5   6      386.30      441.85    150.47 o
  35   5   6        8.44        2.25    123.99 o
  37   5   6      281.88      334.62    252.26 o
 -32   6   6      183.60     -112.81    190.40 o
 -30   6   6      796.11     1665.38    169.43 o
 -28   6   6      681.86     1620.92    170.27 o
 -26   6   6      696.34     1079.17    129.55 o
 -24   6   6      584.20      668.93    116.39 o
 -22   6   6      828.11     1121.58    261.91 o
 -20   6   6     1685.86     1588.43    133.19 o
 -18   6   6     1264.08     1822.99    188.09 o
 -16   6   6      620.56     1344.13    132.53 o
 -14   6   6     3298.36     2665.22    140.31 o
 -12   6   6     2507.75     2144.39    119.07 o
 -10   6   6     3208.00     2311.17    205.08 o
  -8   6   6    10123.91     9945.08    441.82 o
  -6   6   6       27.39       52.84     44.19 o
  -4   6   6     5059.37     4387.63    262.14 o
  -2   6   6     7664.30     6742.87    307.83 o
   0   6   6      320.14      146.99     38.47 o
   2   6   6     5858.97     6255.11    155.85 o
   4   6   6       52.31      -48.64     48.64 o
   6   6   6     9498.71     9043.47    214.46 o
   8   6   6      854.33      720.89     83.02 o
  10   6   6      599.68      441.52     88.28 o
  12   6   6     3524.40     3737.39    165.13 o
  14   6   6      108.76      180.15     79.32 o
  16   6   6     2279.90     2169.34    231.92 o
  18   6   6     1431.98     1334.53    135.01 o
  20   6   6       37.56      -34.21     78.64 o
  22   6   6      776.65      832.00    126.74 o
  24   6   6      163.08      223.85    107.18 o
  26   6   6     1365.40     1604.19    165.47 o
  28   6   6      109.03      102.80    172.37 o
  30   6   6       17.03        9.59    104.50 o
  32   6   6      281.01      360.20    238.21 o
  34   6   6      130.26      236.34    116.35 o
 -33   7   6       74.35      909.02    435.32 o
 -31   7   6        9.17      324.22    203.61 o
 -29   7   6      793.91     1319.99    232.34 o
 -27   7   6       10.90        1.68    161.46 o
 -25   7   6      459.18     1257.55    280.99 o
 -23   7   6      690.83      935.47    183.69 o
 -21   7   6      208.26      440.29    164.19 o
 -19   7   6     2201.99     2345.84    141.67 o
 -17   7   6       27.52        7.43     57.24 o
 -15   7   6     1586.03     1802.81    136.51 o
 -13   7   6      395.83      876.09     87.23 o
 -11   7   6        0.93       77.29     42.36 o
  -9   7   6     3311.46     2753.17    488.16 o
  -7   7   6     1196.78      944.01    193.13 o
  -5   7   6     1716.72     1753.87    211.79 o
  -3   7   6     1817.98     1207.83    166.50 o
  -1   7   6       38.23       18.03     97.72 o
   1   7   6     2695.56     2530.09     96.39 o
   3   7   6     1060.13     1120.49     85.02 o
   5   7   6     1037.99     1256.54    123.30 o
   7   7   6     1572.13     1194.49    101.51 o
   9   7   6       92.35      198.02     68.18 o
  11   7   6     1618.14     1627.99    123.88 o
  13   7   6     3739.24     3701.69    174.34 o
  15   7   6      285.88      514.37     94.53 o
  17   7   6     1177.48      970.73    117.69 o
  19   7   6       87.78      217.97     92.25 o
  21   7   6       83.00      189.90     93.08 o
  23   7   6     1377.86     1602.23    159.47 o
  25   7   6        3.81       16.38     93.71 o
  27   7   6      208.80      440.01    152.24 o
  29   7   6       28.68      138.91    153.70 o
  31   7   6       88.82      259.91    164.61 o
  33   7   6      162.57      384.29    109.32 o
 -30   8   6      106.93      800.41    343.27 o
 -28   8   6      201.15      171.11    187.88 o
 -26   8   6      189.97     1082.35    449.16 o
 -24   8   6       49.62       -6.29    157.27 o
 -22   8   6        0.69      116.17    153.49 o
 -20   8   6      125.97      771.56    314.75 o
 -18   8   6      632.24     1363.00    110.30 o
 -16   8   6      165.39      119.11    137.56 o
 -14   8   6      191.43      196.69    140.07 o
 -12   8   6      354.61      274.28    139.66 o
 -10   8   6      250.90      172.37    119.52 o
  -8   8   6     1419.01     1477.91    205.08 o
  -6   8   6       24.21      -57.04    104.85 o
  -4   8   6      989.55     1076.14    166.92 o
  -2   8   6      213.89       72.97    104.01 o
   0   8   6       23.01      -90.17     90.17 o
   2   8   6     3772.17     3555.96    241.15 o
   4   8   6        1.01       27.97     50.46 o
   6   8   6      674.60      655.85     73.95 o
   8   8   6       18.32      -53.92     53.92 o
  10   8   6      371.55      304.72    131.06 o
  12   8   6      714.73      760.37     94.15 o
  14   8   6       24.79        5.22     70.43 o
  16   8   6      522.87      585.85    100.80 o
  18   8   6       22.84      -73.25     73.25 o
  20   8   6       20.52       89.48    123.72 o
  22   8   6      626.56      732.61    117.69 o
  24   8   6        8.29      -28.58     88.43 o
  26   8   6       69.86      275.82    109.32 o
  28   8   6        0.09      112.53    246.81 o
  30   8   6        0.04      359.48    195.85 o
 -27   9   6        2.58      298.18    163.14 o
 -25   9   6      114.89      573.74     74.86 o
 -23   9   6       27.67      324.27     69.83 o
 -21   9   6        0.65      -83.46    132.11 o
 -19   9   6      525.71      589.65    179.50 o
 -17   9   6       21.97       61.65    134.20 o
 -15   9   6      241.17      135.46    142.59 o
 -13   9   6       45.71      179.50    124.98 o
 -11   9   6       14.56        2.94    117.01 o
  -9   9   6      427.77      454.61    131.69 o
  -7   9   6       50.00       78.42    106.10 o
  -5   9   6      312.34      435.32    130.43 o
  -3   9   6       71.46      135.46    106.52 o
  -1   9   6        1.58       89.75     91.85 o
   1   9   6      284.10      348.93    106.94 o
   3   9   6       66.62      182.85     90.59 o
   5   9   6      293.85      218.50    104.43 o
   7   9   6       92.17       83.88     91.01 o
   9   9   6      319.80      262.83     69.37 o
  11   9   6       65.09      115.33     64.49 o
  13   9   6      150.66      144.51     67.11 o
  15   9   6       48.67       98.15     88.28 o
  17   9   6       67.08       92.75     69.68 o
  19   9   6        3.99        3.53     99.18 o
  21   9   6       17.34        6.65     70.92 o
  23   9   6      113.07      287.92    194.59 o
  25   9   6       77.23      777.16    220.39 o
  27   9   6       83.31       45.71    144.69 o
 -22  10   6        6.58      104.85    138.40 o
 -20  10   6        3.91       -1.68    107.78 o
 -18  10   6       55.34      171.11    107.78 o
 -16  10   6        2.68      110.72    109.46 o
 -14  10   6        9.30      103.17    116.59 o
 -10  10   6       15.87      140.07    105.27 o
  -8  10   6       25.40      249.11    105.27 o
  -6  10   6       14.98       39.00     95.20 o
  -4  10   6      114.28      171.11     96.04 o
   0  10   6       12.23       46.97     78.42 o
   2  10   6      328.02      296.92     97.30 o
   4  10   6       56.16       31.03     78.42 o
   6  10   6      281.24      280.15     92.68 o
   8  10   6        5.40       48.65     78.01 o
  10  10   6       15.80      122.88     79.68 o
  12  10   6        1.05      135.04     76.75 o
  14  10   6       42.30      112.38     86.18 o
  16  10   6       58.02       12.60     66.89 o
  18  10   6        2.75       11.42     66.68 o
  20  10   6        3.09      107.81     63.79 o
  22  10   6       56.82      298.08     68.35 o
 -17  11   6        1.54       15.10     94.78 o
 -15  11   6       26.52       96.88    105.68 o
 -13  11   6        0.76       41.10     97.72 o
 -11  11   6       36.61      -72.55     75.07 o
  -9  11   6        2.07      119.52     85.14 o
  -7  11   6       12.23      260.86    101.91 o
  -5  11   6       43.40      468.03    103.17 o
  -3  11   6        1.40       88.49     80.10 o
  -1  11   6        8.60      -59.97     66.68 o
   1  11   6       61.66      111.98     81.36 o
   3  11   6       22.62      102.75     74.23 o
   5  11   6        0.69      110.72     70.04 o
   7  11   6        2.17      111.98     70.04 o
   9  11   6        6.07      243.24     77.17 o
  11  11   6        0.12       -7.55     60.81 o
  13  11   6        1.45      196.27     70.04 o
  15  11   6        1.42      164.82     69.20 o
 -41   1   7        5.98     -116.73    116.73 o
 -39   1   7       77.90       11.69    152.57 o
 -37   1   7      119.80      -15.74    140.37 o
 -35   1   7      131.22      135.77    112.39 o
 -33   1   7      189.13      138.48    110.65 o
 -31   1   7        0.03      -66.99     80.53 o
 -29   1   7      426.89      337.82    102.29 o
 -27   1   7      350.46      343.37     85.17 o
 -25   1   7      402.23      359.51     78.49 o
 -23   1   7      281.35      194.39     68.84 o
 -21   1   7        4.24       10.12     51.77 o
 -19   1   7     2281.74     2177.23    115.81 o
 -17   1   7     2733.91     2520.29    110.17 o
 -15   1   7      728.32      669.14     62.27 o
 -13   1   7      786.81      800.56     60.55 o
 -11   1   7      135.79      104.69     38.05 o
  -9   1   7     8285.58     7897.61    154.61 o
  -7   1   7     4477.19     4198.02    108.31 o
  -5   1   7       43.90       62.30     23.12 o
  -3   1   7     1955.20     2032.94     64.12 o
  -1   1   7       73.97      142.99     28.20 o
   1   1   7    13869.07    14043.96    183.34 o
   3   1   7       68.70      292.81     49.70 o
   5   1   7      191.30      157.64     29.10 o
   7   1   7      753.51      730.76     48.16 o
   9   1   7     1609.67     1451.49     62.38 o
  11   1   7     5764.34     5105.54    111.85 o
  13   1   7       35.90       41.40     33.07 o
  15   1   7      161.53      254.38     46.83 o
  17   1   7       39.56       61.23     44.01 o
  19   1   7      958.37      858.57     71.46 o
  21   1   7      468.02      425.97     64.80 o
  23   1   7      373.14      292.65     66.57 o
  25   1   7       11.01       55.14     60.44 o
  27   1   7      270.18      232.66     72.94 o
  29   1   7      218.22      188.76     76.15 o
  31   1   7      168.34      104.68     74.30 o
  33   1   7       20.89       -4.90     74.09 o
  35   1   7        6.08      -46.54     89.73 o
  37   1   7        1.69       25.52    116.83 o
  39   1   7        3.07     -102.24    114.58 o
  41   1   7       15.54      -15.94    161.88 o
 -40   2   7      294.91      192.08    213.89 o
 -38   2   7       20.30     -107.92    107.92 o
 -36   2   7       49.29     -101.30    101.30 o
 -34   2   7       19.34      -96.71     96.71 o
 -32   2   7      756.30      571.97    124.67 o
 -30   2   7     1845.44     1791.71    160.74 o
 -28   2   7       22.99       36.15     85.19 o
 -26   2   7      863.18      753.74    110.96 o
 -24   2   7       70.86       17.00     76.16 o
 -22   2   7     4914.19     4432.75    156.64 o
 -20   2   7     6224.73     6080.52    171.03 o
 -18   2   7      584.32      556.63     68.19 o
 -16   2   7     5245.79     4865.00    138.98 o
 -14   2   7     2985.77     2759.98    106.03 o
 -12   2   7    16645.35    17064.75    248.22 o
 -10   2   7     7967.24     6767.80    141.96 o
  -8   2   7      927.30      950.61     76.47 o
  -6   2   7     2902.83     2545.93     81.38 o
  -4   2   7     5488.78     5481.00    122.40 o
  -2   2   7    35286.93    37135.56    833.18 o
   0   2   7     4494.87     4292.39    110.29 o
   2   2   7     4397.15     4327.35     91.47 o
   4   2   7    19270.30    18890.14    224.37 o
   6   2   7    10072.11    10096.61    150.95 o
   8   2   7    14602.02    13503.44    185.40 o
  10   2   7     5357.25     5093.28    110.64 o
  12   2   7     2902.54     2726.60     88.17 o
  14   2   7     6887.14     6357.17    137.42 o
  16   2   7      740.49      589.75     58.24 o
  18   2   7     4273.66     3652.82    119.45 o
  20   2   7      899.74      738.25     70.77 o
  22   2   7     1979.07     1867.12    107.78 o
  24   2   7      677.09      707.77     81.69 o
  26   2   7      506.93      436.48     75.01 o
  28   2   7     1381.23     1474.99    109.92 o
  30   2   7       59.98       56.37     70.88 o
  32   2   7      539.32      448.91    138.70 o
  34   2   7       47.90       59.45    114.63 o
  36   2   7       40.66      -29.34    115.43 o
  38   2   7       94.07      148.95    134.16 o
  40   2   7        9.56      -79.90    149.93 o
 -41   3   7       22.85     -175.72    175.72 o
 -39   3   7      323.82      382.22    168.71 o
 -37   3   7      576.33      443.87    181.23 o
 -35   3   7      225.65      326.82    163.80 o
 -33   3   7      784.86      791.13    176.93 o
 -31   3   7      128.53      168.77    101.19 o
 -29   3   7     2468.47     2382.69    175.91 o
 -27   3   7     1649.61     1531.62    181.38 o
 -25   3   7     1302.92     1197.16    122.84 o
 -23   3   7     1711.90     1504.28    124.63 o
 -21   3   7       88.73      121.45     70.73 o
 -19   3   7     9429.04     9124.71    242.11 o
 -17   3   7     8920.44     8386.17    222.12 o
 -15   3   7     1301.14     1227.28     79.64 o
 -13   3   7     3219.12     3033.19    103.28 o
 -11   3   7     1513.37     1399.66     93.59 o
  -9   3   7    32772.87    31413.46    353.55 o
  -7   3   7    16443.39    16115.33    187.57 o
  -5   3   7       51.22       41.28     25.77 o
  -3   3   7     7278.37     7904.53    134.55 o
  -1   3   7     6281.65     6377.52    116.97 o
   1   3   7    38231.93    37800.01    350.30 o
   3   3   7     2558.99     2282.60     59.93 o
   5   3   7      253.98      279.94     44.60 o
   7   3   7     2908.97     2948.79     82.33 o
   9   3   7     8849.54     8623.35    145.45 o
  11   3   7    23046.05    21570.61    268.41 o
  13   3   7      375.18      381.63     47.38 o
  15   3   7      645.02      620.76     59.59 o
  17   3   7       92.42       30.48     47.37 o
  19   3   7     8473.01     7825.15    175.13 o
  21   3   7     1947.27     2075.50    107.80 o
  23   3   7       22.26       -2.17     55.67 o
  25   3   7       55.63      102.84     73.58 o
  27   3   7       81.03      139.49    100.67 o
  29   3   7     1031.72      959.37    146.70 o
  31   3   7      677.42      663.21    145.58 o
  33   3   7       36.70       69.28    123.89 o
  35   3   7       18.67      -35.37    131.27 o
  37   3   7        6.32      -64.14    121.58 o
  39   3   7      128.81      165.05    153.91 o
 -38   4   7        8.82      -11.03    123.33 o
 -36   4   7      124.20      158.26    149.28 o
 -34   4   7       44.07      431.42    218.29 o
 -32   4   7     1044.18     1509.72    410.79 o
 -30   4   7     2763.74     3591.74    455.24 o
 -28   4   7       86.30      -87.82     87.82 o
 -26   4   7      428.38      394.78     93.89 o
 -24   4   7      307.08      250.74     85.08 o
 -22   4   7     4153.02     4285.80    178.51 o
 -20   4   7     8423.82     8274.30    233.06 o
 -18   4   7     1046.68     1059.54     97.72 o
 -16   4   7     5540.06     5345.09    197.99 o
 -14   4   7     1924.07     1878.88    115.93 o
 -12   4   7    15843.17    15774.94    281.99 o
 -10   4   7    10814.13    10656.93    182.10 o
  -8   4   7     4948.58     5066.03    118.87 o
  -6   4   7      158.67      145.12     44.86 o
  -4   4   7     7055.53     7747.02    135.26 o
  -2   4   7    25976.40    26194.32    291.68 o
   0   4   7     7412.57     7397.85    124.27 o
   2   4   7     9902.12     9775.02    147.31 o
   4   4   7     9309.25     9217.00    145.20 o
   6   4   7     5726.34     6166.44    122.68 o
   8   4   7    16047.97    15881.26    207.65 o
  10   4   7     4937.45     4729.17    137.03 o
  12   4   7     4924.54     4713.79    117.68 o
  14   4   7     2039.61     1899.24    107.45 o
  16   4   7      913.12      963.62     86.54 o
  18   4   7     4470.25     4232.62    160.84 o
  20   4   7      336.87      229.04     92.66 o
  22   4   7     2308.78     2485.47    178.66 o
  24   4   7      519.61      588.31    122.48 o
  26   4   7      494.51      498.82    122.50 o
  28   4   7     2174.36     2245.36    194.98 o
  30   4   7       37.90       -2.27    105.42 o
  32   4   7      492.06      737.53    159.24 o
  34   4   7       22.73     -109.29    118.45 o
  36   4   7       10.08      -29.15    126.63 o
  38   4   7      112.32      209.53    136.04 o
 -37   5   7      339.38      286.02    227.73 o
 -35   5   7       57.80      267.90    127.07 o
 -33   5   7      252.55      647.68    190.19 o
 -31   5   7       79.69      405.19    236.11 o
 -29   5   7     3023.62     3399.36    471.18 o
 -27   5   7      629.76     1069.28    323.56 o
 -25   5   7      251.08      432.97    112.73 o
 -23   5   7     1239.47     1238.65    143.35 o
 -21   5   7      188.90      268.45     91.37 o
 -19   5   7     8598.95     7829.82    505.15 o
 -17   5   7     2811.86     2617.84    158.35 o
 -15   5   7      293.38      265.54     83.64 o
 -13   5   7     1718.38     1539.34     98.22 o
 -11   5   7     1286.24     1320.17     92.57 o
  -9   5   7    22620.69    21174.80    847.72 o
  -7   5   7     1865.76     1540.28    105.01 o
  -5   5   7      990.34     1039.15     61.94 o
  -3   5   7     2127.15     2141.68     70.94 o
  -1   5   7     3861.41     3702.50     94.67 o
   1   5   7    24427.11    24629.21    359.87 o
   3   5   7     1308.07     1247.39     61.65 o
   5   5   7        1.20       13.78     42.09 o
   7   5   7     2435.26     2349.51     92.26 o
   9   5   7     3398.95     3373.67    145.43 o
  11   5   7    13338.34    13490.08    302.16 o
  13   5   7      122.19       95.01     68.94 o
  15   5   7      540.77      566.73     96.75 o
  17   5   7       21.86       12.32     71.78 o
  19   5   7     4145.68     3915.33    198.63 o
  21   5   7     2650.13     2780.62    184.69 o
  23   5   7        1.09       36.52     86.43 o
  25   5   7        7.33       54.02     94.62 o
  27   5   7      104.35       30.88    105.33 o
  29   5   7      394.10      425.53    143.01 o
  31   5   7      819.44     1037.56    170.36 o
  33   5   7        7.01      -84.42    107.92 o
  35   5   7        1.24     -107.01    107.01 o
 -34   6   7        0.98     -149.72    149.72 o
 -32   6   7      462.83     1641.89    171.11 o
 -30   6   7      566.86     1408.71    161.88 o
 -28   6   7      178.57      335.99    310.34 o
 -26   6   7      839.23     1264.03    345.78 o
 -24   6   7        0.53       72.19    144.06 o
 -22   6   7     1663.21     1796.70    251.21 o
 -20   6   7     3237.06     3064.12    397.58 o
 -18   6   7      491.13      698.36     97.29 o
 -16   6   7     2642.41     2565.34    143.72 o
 -14   6   7        0.85      117.11     63.13 o
 -12   6   7     4063.83     3678.64    397.79 o
 -10   6   7     2003.44     1846.59    358.57 o
  -8   6   7     2198.08     1795.46    110.59 o
  -6   6   7     2584.69     2122.37    195.64 o
  -4   6   7       15.88       35.69     49.96 o
  -2   6   7    14004.26    12948.50    253.94 o
   0   6   7     3374.67     3528.42    122.46 o
   2   6   7     3871.28     3664.71    128.65 o
   4   6   7     1570.18     1606.54    100.78 o
   6   6   7       38.25       43.88     55.70 o
   8   6   7     5494.45     5340.26    191.66 o
  10   6   7     1332.70     1415.72    114.77 o
  12   6   7     2941.47     2827.09    155.31 o
  14   6   7      505.07      646.68     99.05 o
  16   6   7      265.63      226.37     88.48 o
  18   6   7     3550.34     3553.72    189.20 o
  20   6   7      227.15      243.61     97.91 o
  22   6   7      504.38      535.90    117.66 o
  24   6   7       14.71     -103.17    103.17 o
  26   6   7        6.62      -90.60    127.07 o
  28   6   7      912.89     1110.67    156.06 o
  30   6   7       23.02      169.61    115.19 o
  32   6   7      352.02      405.46    258.55 o
  34   6   7        0.33       33.11     96.50 o
 -33   7   7       24.96     -129.17    176.56 o
 -29   7   7      872.78     1632.00    341.80 o
 -27   7   7      194.75       83.04    182.01 o
 -25   7   7      241.12     1110.97    457.76 o
 -23   7   7      616.28      902.89    161.46 o
 -21   7   7       84.77       61.65    149.72 o
 -19   7   7     2806.38     3104.46    217.03 o
 -17   7   7      471.79      733.70     88.46 o
 -15   7   7      212.82      189.14    147.20 o
 -13   7   7     1027.93     1423.51    346.41 o
 -11   7   7      260.33      106.52    126.65 o
  -9   7   7     3277.79     2712.90    126.44 o
  -7   7   7       66.14        9.31     75.28 o
  -5   7   7      137.80      305.73    125.82 o
  -3   7   7     1992.05     1718.22    198.79 o
  -1   7   7      471.29      359.83    122.46 o
   1   7   7     6537.35     6339.78    162.45 o
   3   7   7       20.71       14.91     50.89 o
   5   7   7      275.92      325.25     67.34 o
   7   7   7     2057.52     2095.36    125.25 o
   9   7   7      426.26      378.36     96.67 o
  11   7   7     1772.68     1733.11    125.10 o
  13   7   7       91.65       34.65    112.60 o
  15   7   7      119.10       68.48     79.03 o
  17   7   7      320.46      421.04     98.30 o
  19   7   7      339.93      286.81     99.35 o
  21   7   7     1218.55     1445.40    148.28 o
  23   7   7      145.24      164.10     99.61 o
  25   7   7        6.72      105.35    143.01 o
  27   7   7      320.25      572.99    127.48 o
  29   7   7      142.26      275.05    154.75 o
  31   7   7      235.50      544.02    119.91 o
 -30   8   7      107.35      199.21    185.37 o
 -28   8   7      199.89      144.69    168.17 o
 -26   8   7      336.66      882.27    292.31 o
 -24   8   7       79.75      887.77    234.86 o
 -20   8   7      967.45     1387.08    272.81 o
 -18   8   7      549.07      963.74    142.80 o
 -16   8   7      297.04      891.25    213.05 o
 -14   8   7        0.84      429.65    148.04 o
 -12   8   7       84.54     -104.43    110.30 o
 -10   8   7      927.13      736.02    169.01 o
  -8   8   7      951.59     1040.07    183.69 o
  -6   8   7      782.04      732.25    161.04 o
  -4   8   7      168.11      152.24    127.07 o
  -2   8   7     1412.81     1009.46    161.46 o
   0   8   7     1815.42     1430.52    182.01 o
   2   8   7     2516.82     1971.95    202.56 o
   4   8   7        5.81       21.46     50.70 o
   6   8   7      302.20      494.95    111.77 o
   8   8   7      752.77      614.93     82.10 o
  10   8   7      651.01      701.11     89.74 o
  12   8   7      486.48      476.87     87.39 o
  14   8   7       56.82       -8.79     66.16 o
  16   8   7        0.61       12.24     72.15 o
  18   8   7      977.92     1021.27    122.29 o
  20   8   7      187.12      354.65     95.19 o
  22   8   7      304.21      310.23    103.30 o
  24   8   7       52.35      147.06     98.05 o
  26   8   7       32.37       67.43    113.86 o
  28   8   7      302.98      528.37    122.67 o
 -25   9   7      123.78      529.26    186.21 o
 -23   9   7       27.16      608.76    207.18 o
 -21   9   7       41.37     -106.52    126.23 o
 -19   9   7      930.28      476.84    186.21 o
 -17   9   7       20.14       -9.65    129.59 o
 -15   9   7       66.97      258.76    146.78 o
 -13   9   7        7.20      -50.75    119.11 o
 -11   9   7        8.84      166.08    128.75 o
  -9   9   7      416.72      306.99    130.01 o
  -7   9   7       55.19      -37.33    102.33 o
  -5   9   7      166.47     -102.33    102.33 o
  -3   9   7      753.50      780.89    152.66 o
  -1   9   7        0.47       25.16     99.39 o
   1   9   7     1666.59     1276.61    176.14 o
   3   9   7      236.97      288.12    111.14 o
   5   9   7       45.59      -11.74     90.17 o
   7   9   7      165.95      147.20     98.56 o
   9   9   7       19.08       55.92     67.94 o
  11   9   7      577.22      526.76     83.99 o
  13   9   7       18.28      114.66     69.23 o
  15   9   7       89.89       85.51     69.03 o
  17   9   7      187.81      314.60     83.73 o
  19   9   7        3.81       34.39    108.62 o
  21   9   7      207.89      526.54    206.55 o
  23   9   7       94.00      110.98     90.17 o
  25   9   7        3.90       58.02     73.13 o
 -22  10   7        8.98      148.46    151.40 o
 -20  10   7       37.68       48.23    128.33 o
 -18  10   7       28.23      281.83    136.30 o
 -16  10   7      131.51     -118.27    118.27 o
 -14  10   7       69.14      145.95    108.20 o
 -12  10   7       54.86      158.53    115.75 o
 -10  10   7      113.55      322.51    126.65 o
  -8  10   7       63.14      288.54    110.72 o
  -6  10   7       42.66       40.26     88.07 o
  -4  10   7      165.76      330.48    118.69 o
  -2  10   7       54.46      137.98     96.88 o
   0  10   7       79.65      254.99    103.59 o
   2  10   7      337.36      281.41    100.65 o
   4  10   7       15.76       14.68     78.42 o
   6  10   7      331.14      392.12    106.10 o
   8  10   7      200.69      102.75     88.49 o
  10  10   7       75.00      169.43     90.17 o
  12  10   7        0.92      119.11     89.33 o
  14  10   7        2.57      125.82     85.97 o
  16  10   7       27.11       49.91     62.90 o
  18  10   7      102.49      121.69    151.82 o
  20  10   7        3.04      209.64     80.73 o
  22  10   7      157.83      279.99     69.22 o
 -15  11   7      110.60       84.72    101.07 o
 -13  11   7       12.44      -19.29     94.78 o
 -11  11   7       16.77      -43.62     93.52 o
  -9  11   7        7.82      315.80    101.91 o
  -7  11   7       33.39      -23.07     76.75 o
  -5  11   7       15.47      185.79     93.94 o
  -3  11   7      249.16       15.94     88.91 o
  -1  11   7       35.55      -38.58     80.10 o
   1  11   7       82.32      386.67     98.56 o
   3  11   7        1.44      219.76     85.55 o
   5  11   7       85.23       79.26     72.97 o
   7  11   7       65.89      179.50     82.62 o
   9  11   7        1.11      138.40     80.52 o
  11  11   7       92.01      178.66     81.36 o
  13  11   7       10.92      170.69     78.84 o
  17  11   7       44.69      428.61     85.55 o
 -40   0   8       60.59     -180.75    180.75 o
 -38   0   8      757.82      446.64    241.98 o
 -36   0   8     5781.03     6259.74    508.29 o
 -34   0   8       91.08       50.33    172.37 o
 -32   0   8     1451.01     1357.13    254.99 o
 -30   0   8      307.66      245.24    121.55 o
 -28   0   8     7272.50     7467.08    322.93 o
 -26   0   8    32876.07    31846.49    954.52 o
 -24   0   8      743.39      611.19    119.51 o
 -22   0   8     9028.08     8462.64    388.14 o
 -20   0   8     1519.04     1194.23    127.79 o
 -18   0   8    50332.45    49964.91    817.88 o
 -16   0   8   103699.16   102783.95   2477.09 o
 -14   0   8     8891.86     9380.84    269.69 o
 -12   0   8    13781.07    13820.79    324.13 o
 -10   0   8     2307.71     2305.35    126.48 o
  -8   0   8   130151.49   134462.44   1706.07 o
  -6   0   8   189359.47   184273.53   2254.02 o
  -4   0   8    42155.73    46671.95    564.99 o
  -2   0   8     4226.82     3703.52    137.21 o
   0   0   8    15064.28    18051.43    325.04 o
   2   0   8   323457.22   311081.38   7892.19 o
   4   0   8   158886.75   156908.31   1893.69 o
   6   0   8    40089.55    41520.75    596.43 o
   8   0   8     3408.72     3554.76    129.68 o
  10   0   8     1504.48     1470.60     94.32 o
  12   0   8    97183.30    96426.70   1250.42 o
  14   0   8    33959.64    33294.91    543.52 o
  16   0   8    19208.95    19009.87    528.01 o
  18   0   8        7.08       26.75     65.71 o
  20   0   8     1266.25     1376.22    129.19 o
  22   0   8    28909.82    28075.72    548.27 o
  24   0   8     7598.91     8115.69    289.77 o
  26   0   8     5348.40     4813.37    231.45 o
  28   0   8      254.16      292.15    107.89 o
  30   0   8      178.44      259.90    112.69 o
  32   0   8     5385.84     5733.92    296.67 o
  34   0   8      540.40      612.00    145.55 o
  36   0   8     1254.46     1130.43    182.79 o
  38   0   8       20.46      219.34    183.27 o
 -41   1   8        2.80       22.86    132.06 o
 -39   1   8      906.02      743.38    193.92 o
 -37   1   8      346.63      127.56    152.29 o
 -35   1   8     4326.98     4315.45    248.87 o
 -33   1   8     2127.18     2278.17    187.47 o
 -31   1   8       12.14       20.51     89.08 o
 -29   1   8     8199.48     7567.40    273.43 o
 -27   1   8      607.01      787.40     97.67 o
 -25   1   8    32780.22    31538.03    464.78 o
 -23   1   8     4519.00     4812.66    169.87 o
 -21   1   8       47.68      -49.52     49.52 o
 -19   1   8    34501.74    33040.00    437.45 o
 -17   1   8      323.98      457.75     86.74 o
 -15   1   8   104423.07   104228.38    998.70 o
 -13   1   8    14131.30    13748.99    230.74 o
 -11   1   8      127.76      170.62     38.48 o
  -9   1   8    84352.85    85201.96    814.71 o
  -7   1   8      650.51      990.33     69.29 o
  -5   1   8   215923.70   215783.77   1646.25 o
  -3   1   8    12000.22    12556.48    172.14 o
  -1   1   8     6420.59     7718.69    138.12 o
   1   1   8    90107.42    92368.24    829.85 o
   3   1   8     6839.70     7934.41    410.74 o
   5   1   8   212229.08   212404.75   1780.61 o
   7   1   8     1979.62     2004.43     71.80 o
   9   1   8       61.66      220.57     42.01 o
  11   1   8    65684.61    65907.23    635.11 o
  13   1   8     8428.98     8770.55    162.11 o
  15   1   8    80281.00    78704.71    759.83 o
  17   1   8      261.67      231.69     52.04 o
  19   1   8      263.30      300.63     57.63 o
  21   1   8    17719.50    17248.52    282.58 o
  23   1   8    15929.77    14838.73    268.80 o
  25   1   8    18910.38    18407.55    314.58 o
  27   1   8     1216.34     1105.47     99.27 o
  29   1   8      540.63      531.92     86.75 o
  31   1   8     3412.06     3401.98    163.44 o
  33   1   8     1327.99     1478.34    127.07 o
  35   1   8     1494.10     1741.12    202.21 o
  37   1   8       84.16       62.74    128.04 o
  39   1   8       44.95      101.72    127.15 o
  41   1   8      263.08      228.98    190.82 o
 -40   2   8       65.39        1.68    206.76 o
 -38   2   8      646.37      438.89    146.99 o
 -36   2   8     3315.95     3342.16    233.71 o
 -34   2   8      155.22       -3.58    106.37 o
 -32   2   8     1650.64     1665.92    164.21 o
 -30   2   8      557.06      518.64    119.86 o
 -28   2   8     5082.80     4748.92    223.02 o
 -26   2   8    18724.80    18493.01    403.99 o
 -24   2   8     2605.34     2413.85    169.20 o
 -22   2   8     5872.46     5781.43    181.34 o
 -20   2   8      909.03      968.39     86.44 o
 -18   2   8    28439.85    28854.86    392.34 o
 -16   2   8    57662.74    56816.01    619.17 o
 -14   2   8     9877.36     9801.37    196.41 o
 -12   2   8    11761.95    11675.46    203.25 o
 -10   2   8     5652.14     5789.82    135.21 o
  -8   2   8    86196.52    88986.39    837.58 o
  -6   2   8    88751.73    89875.75    749.33 o
  -4   2   8    45974.63    48550.16    495.55 o
  -2   2   8     1840.41     1302.75     58.38 o
   0   2   8     5971.30     5940.98    119.19 o
   2   2   8   166584.44   172785.81   1470.40 o
   4   2   8    95843.67    98804.59    880.69 o
   6   2   8    42075.45    43364.96    438.13 o
   8   2   8     1230.59     1441.62    122.51 o
  10   2   8     4054.99     3943.35    103.03 o
  12   2   8    65767.81    65380.74    636.69 o
  14   2   8    18830.33    18352.00    258.60 o
  16   2   8    17201.97    16997.93    254.51 o
  18   2   8       30.35       38.75     66.69 o
  20   2   8     1363.28     1163.49     84.20 o
  22   2   8    23228.41    22781.71    340.21 o
  24   2   8     4203.76     4325.98    151.44 o
  26   2   8     3600.50     3426.86    146.36 o
  28   2   8      206.42      139.58     73.09 o
  30   2   8      263.63      344.72     98.27 o
  32   2   8     3988.52     3976.93    333.41 o
  34   2   8      324.86      408.55    134.61 o
  36   2   8      858.51     1009.51    181.15 o
  38   2   8       13.65       48.00    123.54 o
  40   2   8       14.89       33.33    120.80 o
 -39   3   8      195.59      169.66    202.14 o
 -37   3   8       65.81      111.94    161.78 o
 -35   3   8     2798.65     2871.27    270.13 o
 -33   3   8      752.19      965.74    185.18 o
 -31   3   8      296.68      284.91    107.04 o
 -29   3   8     2910.81     2494.86    177.73 o
 -27   3   8       53.76      123.82     82.54 o
 -25   3   8    16007.59    15610.24    521.75 o
 -23   3   8     1299.69     1306.84    121.33 o
 -21   3   8     1552.53     1292.05    132.18 o
 -19   3   8    16307.72    15556.47    324.13 o
 -17   3   8       23.59       97.69     59.99 o
 -15   3   8    52359.02    53000.08    923.91 o
 -13   3   8      957.35     1055.65     71.14 o
 -11   3   8     1380.25     1225.40     91.81 o
  -9   3   8    40602.84    40681.67    533.25 o
  -7   3   8      606.53      675.08     55.74 o
  -5   3   8   105829.52   108634.70   1040.77 o
  -3   3   8      597.83      829.41     87.01 o
  -1   3   8       76.55      -29.34     29.34 o
   1   3   8    55590.15    57628.83    453.00 o
   3   3   8      863.63     1075.66     60.25 o
   5   3   8    58871.47    59541.07    670.77 o
   7   3   8      469.59      537.62     72.22 o
   9   3   8      150.65      165.46     38.55 o
  11   3   8    30284.30    29766.09    343.94 o
  13   3   8     2485.95     2598.53     93.61 o
  15   3   8    31706.38    31326.97    376.90 o
  17   3   8     1296.17     1103.90     78.07 o
  19   3   8     1769.76     1558.21     95.49 o
  21   3   8    10120.80     9991.30    210.03 o
  23   3   8     1807.76     1919.92    137.04 o
  25   3   8     4885.27     5335.35    204.27 o
  27   3   8     1430.60     1288.23    153.11 o
  29   3   8        2.25       87.75    108.02 o
  31   3   8     2530.73     2515.45    224.13 o
  33   3   8      440.06      512.84    193.76 o
  35   3   8     1326.57     1476.61    209.90 o
  37   3   8      129.95      107.17    131.59 o
  39   3   8      116.94      112.88    124.27 o
 -38   4   8      119.66       95.84    140.65 o
 -36   4   8      884.05      784.93    187.01 o
 -34   4   8      554.03     1100.50    168.41 o
 -32   4   8     1165.11     1990.82    230.66 o
 -30   4   8      367.55      383.59    412.46 o
 -28   4   8     1525.00     1466.85    184.95 o
 -26   4   8     4103.44     4168.74    194.35 o
 -24   4   8     3345.75     3206.97    169.65 o
 -22   4   8     2517.44     2474.08    158.98 o
 -20   4   8     1398.31     1582.16    118.08 o
 -18   4   8     3654.69     3233.50    151.71 o
 -16   4   8    11595.76    11721.00    263.24 o
 -14   4   8     9958.98     9263.01    271.85 o
 -12   4   8     4180.75     3540.22    154.85 o
 -10   4   8     4436.25     4436.99    150.28 o
  -8   4   8    20514.01    20124.11    270.03 o
  -6   4   8    18391.38    17682.03    300.93 o
  -4   4   8    14383.17    14209.37    205.39 o
  -2   4   8      285.17      363.98     55.07 o
   0   4   8     9483.88     9474.29    153.52 o
   2   4   8    24846.35    25694.42    271.19 o
   4   4   8    18854.95    19041.19    242.20 o
   6   4   8    23628.35    23612.58    339.28 o
   8   4   8      153.77      170.35     40.78 o
  10   4   8     7375.30     7303.34    179.05 o
  12   4   8    18534.08    18779.20    311.11 o
  14   4   8     8631.40     8455.30    206.75 o
  16   4   8     7271.02     6983.74    194.46 o
  18   4   8     1212.02     1154.58    100.32 o
  20   4   8     1843.48     1869.49    158.21 o
  22   4   8     6664.09     6429.34    354.17 o
  24   4   8     1326.70     1423.47    150.33 o
  26   4   8     1753.70     1749.59    170.48 o
  28   4   8      151.34      118.93    111.03 o
  30   4   8      347.70      500.18    139.24 o
  32   4   8     1329.66     1602.45    195.85 o
  34   4   8      263.55      301.12    144.53 o
  36   4   8      273.83      190.79    133.51 o
 -37   5   8        0.37     -145.95    145.95 o
 -35   5   8      956.19     1833.13    197.11 o
 -33   5   8        9.02      483.25    123.54 o
 -31   5   8      483.77      857.97    166.08 o
 -29   5   8       47.11      259.03    216.61 o
 -27   5   8        2.05      115.76    241.98 o
 -25   5   8     3948.82     3644.76    266.94 o
 -23   5   8       10.45      125.85    144.69 o
 -21   5   8     2555.92     2678.90    181.13 o
 -19   5   8     1984.75     1742.27    148.32 o
 -17   5   8       31.93       54.25     73.24 o
 -15   5   8    13171.12    11654.07    443.69 o
 -13   5   8      263.19      368.09     68.07 o
 -11   5   8     6358.35     6320.29    249.76 o
  -9   5   8     8375.02     7778.93    345.93 o
  -7   5   8      331.84      296.95     59.41 o
  -5   5   8    16765.42    14739.24    211.48 o
  -3   5   8     2257.89     2307.61     80.23 o
  -1   5   8     3242.89     3058.90     87.29 o
   1   5   8    14873.62    14637.86    198.15 o
   3   5   8       69.71      153.67     48.90 o
   5   5   8    11782.69    11244.24    190.53 o
   7   5   8     1275.92     1379.91     93.97 o
   9   5   8     1518.03     1553.52    114.63 o
  11   5   8     9507.44     9366.08    254.36 o
  13   5   8      627.84      570.26     91.72 o
  15   5   8     2062.22     2322.80    157.05 o
  17   5   8      210.62      269.29     90.41 o
  19   5   8       31.07      -10.09     80.76 o
  21   5   8     3421.06     3397.82    200.88 o
  23   5   8       18.47       93.33     95.99 o
  25   5   8      817.88      898.64    139.01 o
  27   5   8      568.84      567.80    135.52 o
  29   5   8       12.39      -72.38     97.72 o
  31   5   8     1678.42     1788.31    195.60 o
  33   5   8       38.64       90.64    120.22 o
  35   5   8      323.65      416.34    143.92 o
 -32   6   8      320.25      431.97    229.40 o
 -30   6   8       93.16       -0.84    192.50 o
 -28   6   8       78.11      412.23    406.59 o
 -26   6   8      360.56      476.63    174.04 o
 -24   6   8     1178.12     1450.33    238.84 o
 -22   6   8     1352.13     1147.69    128.50 o
 -20   6   8     1983.07     1880.16    143.72 o
 -18   6   8       34.28      407.22     92.68 o
 -16   6   8     1102.61      152.24    175.72 o
 -14   6   8     3756.46     3395.04    224.58 o
 -12   6   8      330.28      299.18     71.80 o
 -10   6   8     1954.34     2042.91    113.49 o
  -8   6   8      640.95      353.38     71.27 o
  -6   6   8     1785.36     1075.99    188.93 o
  -4   6   8     1948.36     1772.02     80.76 o
  -2   6   8      222.68      155.33     53.99 o
   0   6   8     6727.28     6637.37    177.73 o
   2   6   8     1004.27      772.63     86.76 o
   4   6   8     1469.18     1324.35    103.00 o
   6   6   8     5245.23     5173.74    172.59 o
   8   6   8        3.67        4.68     62.70 o
  10   6   8     6614.63     6600.64    211.49 o
  12   6   8     1672.53     1286.84    123.06 o
  14   6   8     1770.50     1677.81    136.85 o
  16   6   8      728.72      845.27    112.39 o
  18   6   8      381.52      595.03    108.63 o
  20   6   8     2254.03     2666.73    183.68 o
  22   6   8      751.41      824.49    187.05 o
  24   6   8      286.03      284.68    114.28 o
  26   6   8      568.51      704.06    144.90 o
  28   6   8       26.26      -38.30    100.44 o
  30   6   8      544.09      768.34    145.17 o
  32   6   8      283.47      269.27    128.14 o
  34   6   8       24.63       34.44    108.23 o
 -33   7   8        8.93     1167.99    126.65 o
 -31   7   8      355.10      185.37    200.05 o
 -29   7   8       11.00      -40.68    161.88 o
 -25   7   8      216.50       76.33    178.66 o
 -23   7   8       20.55     -140.91    140.91 o
 -21   7   8     1089.34     1348.67    175.93 o
 -19   7   8       54.01      208.85    160.20 o
 -17   7   8       23.78      301.85     97.09 o
 -15   7   8     2034.10     1820.88    391.50 o
 -13   7   8      508.95     1214.18    297.97 o
 -11   7   8     2285.35     2575.65    110.64 o
  -9   7   8      335.75      720.70    179.50 o
  -7   7   8       18.14      -42.87    125.61 o
  -5   7   8     1638.03      976.22    168.59 o
  -3   7   8      914.60      970.48     89.75 o
  -1   7   8     2844.10     2771.19    110.05 o
   1   7   8     2349.58     1974.19    207.39 o
   3   7   8      476.22      610.47     72.51 o
   5   7   8     3234.97     2520.76    128.65 o
   7   7   8     1140.46     1274.32    109.76 o
   9   7   8      200.77      331.19     77.48 o
  11   7   8      622.73      586.70     94.84 o
  13   7   8      157.16      161.48     81.40 o
  15   7   8      283.10      123.73    110.93 o
  17   7   8      341.53      596.86    143.64 o
  19   7   8       94.06       87.71     88.21 o
  21   7   8      435.58      589.90    115.89 o
  23   7   8       69.52      220.00    110.72 o
  25   7   8      170.87      158.46    106.52 o
  27   7   8      344.51      563.52    152.24 o
  29   7   8       16.05      278.81    109.92 o
  31   7   8      442.19     1198.18    196.69 o
 -30   8   8       62.40     1052.66    103.59 o
 -28   8   8       11.77      722.18    345.15 o
 -24   8   8      514.14      979.97    182.22 o
 -22   8   8      205.05       79.68    154.33 o
 -20   8   8      591.92     1034.20    260.44 o
 -18   8   8       10.21      -15.94    141.75 o
 -16   8   8       58.63      -57.88    132.11 o
 -14   8   8      410.22      845.36    114.28 o
 -12   8   8        5.19      -79.68    107.78 o
 -10   8   8      934.15     1074.88    192.08 o
  -8   8   8       56.84      143.85    129.17 o
  -6   8   8       24.80      -33.13    111.56 o
  -4   8   8      844.34      801.44    162.72 o
  -2   8   8        1.06       81.36    106.52 o
   0   8   8      485.31      568.69    143.85 o
   2   8   8        1.04       68.78    105.68 o
   4   8   8      126.00       54.33     54.33 o
   6   8   8     1080.45      947.83    117.64 o
   8   8   8      207.07      172.55     67.55 o
  10   8   8     1688.49     1635.01    174.04 o
  12   8   8        1.92       84.14     69.49 o
  14   8   8      111.23      105.13     76.86 o
  16   8   8      278.54      211.04     89.38 o
  18   8   8       10.12       -9.89     92.26 o
  20   8   8      341.23      602.91    163.77 o
  22   8   8       46.69      129.93    170.27 o
  24   8   8      156.14      153.48     96.02 o
  26   8   8      308.37      584.06    132.94 o
  28   8   8       86.16      329.48    144.69 o
 -25   9   8       15.37      -54.10    151.40 o
 -23   9   8       93.55      305.31    173.63 o
 -21   9   8       73.01      350.19    156.85 o
 -19   9   8        6.10     -122.88    122.88 o
 -17   9   8        1.37      -85.97    130.43 o
 -15   9   8      121.90       36.07    137.56 o
 -13   9   8       70.76      195.43    148.88 o
 -11   9   8      294.08       98.56    137.14 o
  -9   9   8       38.63      -68.36    116.17 o
  -7   9   8       38.78      153.08    129.17 o
  -5   9   8      170.63      205.08    126.23 o
  -3   9   8      256.62      228.56    124.56 o
  -1   9   8      506.53      617.33    135.88 o
   1   9   8      744.68      646.69    138.82 o
   3   9   8        1.07      124.98    101.49 o
   5   9   8       64.99      132.11    102.75 o
   7   9   8       13.52      -83.88     83.88 o
   9   9   8      173.93      301.81     71.82 o
  11   9   8      160.86      142.07     69.89 o
  13   9   8       50.80      160.62     65.68 o
  15   9   8        8.28      211.01    187.67 o
  17   9   8      101.00      129.52     73.16 o
  19   9   8       21.01       86.68     76.06 o
  21   9   8      119.57      193.29    117.01 o
  23   9   8        3.01       36.75    103.59 o
  25   9   8       35.07      127.64     80.90 o
 -20  10   8       69.99     -112.81    112.81 o
 -18  10   8        5.94      106.52    136.72 o
 -16  10   8        0.35      254.57    134.20 o
 -14  10   8       17.97      -72.97    116.59 o
 -12  10   8       19.75      196.69    103.17 o
 -10  10   8      196.98      650.47    145.95 o
  -8  10   8        3.14      -85.14     85.14 o
  -6  10   8        3.29      -85.55     85.55 o
  -4  10   8       93.10      126.23    101.07 o
  -2  10   8        6.56       80.10     96.46 o
   0  10   8       60.79      143.85    103.59 o
   2  10   8       39.55        3.77     85.97 o
   4  10   8       74.52       61.23     87.23 o
   6  10   8       36.15       64.59     85.55 o
   8  10   8        0.16      141.33     96.04 o
  10  10   8      230.78      369.48    102.33 o
  12  10   8        1.24      134.20     93.52 o
  14  10   8        2.64       78.42     80.94 o
  16  10   8       51.84       42.14     63.89 o
  18  10   8        0.81      -56.73     56.73 o
  20  10   8       58.52      180.00     69.32 o
  22  10   8       53.37      153.08    108.62 o
 -15  11   8        0.74        9.23     98.56 o
 -13  11   8        0.13       93.52    104.85 o
 -11  11   8       40.54       58.29    102.75 o
  -9  11   8       22.01       48.65    107.36 o
  -7  11   8        2.40      255.41     98.14 o
  -5  11   8       39.00      320.83    102.33 o
  -3  11   8      109.33      231.50     87.23 o
  -1  11   8        0.31       59.13     88.91 o
   1  11   8        6.96       56.62     78.84 o
   3  11   8        5.93      123.30     84.72 o
   5  11   8        6.62      184.53     78.84 o
   7  11   8        1.40      187.05     80.10 o
   9  11   8       23.88      234.44     80.94 o
  11  11   8        6.04      229.82     76.33 o
  13  11   8       13.51      270.50     71.30 o
  15  11   8        0.29      333.83     84.30 o
  -6  12   8        1.03      276.37     93.10 o
 -41   1   9        6.75      132.94    215.98 o
 -39   1   9        1.16     -126.20    126.20 o
 -37   1   9       32.15     -117.49    117.49 o
 -35   1   9      324.60      157.58    156.09 o
 -33   1   9       86.41       94.09    104.33 o
 -31   1   9        2.34       18.08     93.27 o
 -29   1   9      160.36       63.52     92.35 o
 -27   1   9      342.20      446.50    102.59 o
 -25   1   9      740.34      553.59     96.00 o
 -23   1   9      300.86      295.74     74.27 o
 -21   1   9      487.92      523.08     78.61 o
 -19   1   9      668.36      463.44     74.47 o
 -17   1   9     1792.65     1743.02    103.93 o
 -15   1   9     2730.23     2563.49    116.31 o
 -13   1   9      269.57       91.37     54.14 o
 -11   1   9      424.50      525.99     69.64 o
  -9   1   9     2288.67     1950.59     88.98 o
  -7   1   9     2180.58     2211.62     89.00 o
  -5   1   9     3772.44     3668.33     98.15 o
  -3   1   9     1181.79     1345.76     64.43 o
  -1   1   9      969.03      804.67     55.63 o
   1   1   9    20480.03    21972.16    270.36 o
   3   1   9     1710.77     1296.91     62.12 o
   5   1   9     6655.11     6803.77    131.42 o
   7   1   9        1.69      -21.62     27.12 o
   9   1   9     1341.73     1104.59     65.11 o
  11   1   9      295.11      270.69     44.37 o
  13   1   9      234.09      134.83     43.16 o
  15   1   9      662.43      617.93     61.40 o
  17   1   9      638.07      712.53     67.70 o
  19   1   9     1128.67     1129.14     81.45 o
  21   1   9     2713.50     2302.74    115.63 o
  23   1   9       36.94       40.58     55.98 o
  25   1   9     1566.49     1449.05    105.95 o
  27   1   9      118.31      141.89     71.75 o
  29   1   9       67.48       15.82     66.69 o
  31   1   9       11.12       56.80     74.28 o
  33   1   9        4.61       84.17     93.78 o
  35   1   9        1.22       18.87    116.98 o
  37   1   9      150.27      132.31    134.23 o
  39   1   9        4.04      -10.37    122.43 o
  41   1   9       36.03       -5.87    140.91 o
 -38   2   9       65.54     -138.52    138.52 o
 -36   2   9       33.84      -66.88    113.51 o
 -34   2   9      193.78       48.72    103.58 o
 -32   2   9     1099.45     1137.37    150.41 o
 -30   2   9      376.74      371.29    114.49 o
 -28   2   9      649.79      596.46    119.82 o
 -26   2   9       26.78      -41.55     83.27 o
 -24   2   9      939.05      897.05    114.79 o
 -22   2   9     4795.30     4365.90    198.22 o
 -20   2   9     2446.87     2085.32    120.68 o
 -18   2   9      778.65      749.74     77.84 o
 -16   2   9      254.87      288.40     58.09 o
 -14   2   9    10261.16     9737.85    200.89 o
 -12   2   9    11751.51    10912.22    216.59 o
 -10   2   9      632.83      472.04     56.50 o
  -8   2   9      173.22      157.63     40.21 o
  -6   2   9     2232.77     2281.34     82.16 o
  -4   2   9     5347.18     4420.57    114.11 o
  -2   2   9    23653.03    23935.45    268.42 o
   0   2   9     1076.70      883.05     60.01 o
   2   2   9       34.55       33.93     31.39 o
   4   2   9      311.13      514.68     45.91 o
   6   2   9    14516.71    14146.46    202.01 o
   8   2   9     6310.87     5797.65    124.57 o
  10   2   9       32.54       60.21     39.36 o
  12   2   9        9.47      -27.98     38.58 o
  14   2   9     1741.65     1570.57     86.37 o
  16   2   9     7160.19     6445.71    153.87 o
  18   2   9      664.39      689.10     68.29 o
  20   2   9      105.27      214.47     59.09 o
  22   2   9       52.55       -8.19     52.77 o
  24   2   9       94.48      151.08     63.44 o
  26   2   9      594.27      606.90     83.31 o
  28   2   9       40.46      -13.10     76.69 o
  30   2   9       97.81      128.66     94.98 o
  32   2   9        3.01       56.08    110.14 o
  34   2   9       99.07       72.71    119.50 o
  36   2   9      324.52      213.94    139.57 o
  38   2   9        0.62       53.36    126.73 o
  40   2   9        4.22       27.91    117.71 o
 -39   3   9       11.62     -189.14    189.14 o
 -37   3   9      148.49      -35.80    145.10 o
 -35   3   9     1328.53     1186.72    211.82 o
 -33   3   9      415.78      484.03    160.15 o
 -31   3   9      109.05      257.79    107.71 o
 -29   3   9      605.14      484.86    116.23 o
 -27   3   9     1120.05     1312.91    132.48 o
 -25   3   9     3862.92     4279.02    205.52 o
 -23   3   9      954.59     1173.46    120.60 o
 -21   3   9     2158.44     1882.78    140.89 o
 -19   3   9     1592.70     1289.80    116.20 o
 -17   3   9     4109.71     4089.39    202.73 o
 -15   3   9    11886.56    11986.25    274.60 o
 -13   3   9      682.65      645.40     69.09 o
 -11   3   9     5876.74     5465.29    139.96 o
  -9   3   9     1958.31     1840.86    113.93 o
  -7   3   9    13305.45    12519.74    467.96 o
  -5   3   9    11454.54    11059.97    232.51 o
  -3   3   9       50.17      -20.53     32.27 o
  -1   3   9    15623.48    15497.14    195.73 o
   1   3   9     8529.81     8547.07    147.90 o
   3   3   9    11493.39    11246.45    213.91 o
   5   3   9     8519.61     8061.88    145.40 o
   7   3   9     1206.57     1223.96     66.84 o
   9   3   9    10335.82    10208.00    173.10 o
  11   3   9       95.50       94.46     41.43 o
  13   3   9     4170.82     3701.00    113.86 o
  15   3   9     2303.77     2157.23     98.15 o
  17   3   9       92.75      119.28     50.06 o
  19   3   9     7840.28     7311.40    177.15 o
  21   3   9      990.23      947.97     98.35 o
  23   3   9     1207.23     1118.29    109.72 o
  25   3   9     1185.37     1168.55    119.95 o
  27   3   9      456.08      470.93    120.45 o
  29   3   9     1312.22     1235.01    165.66 o
  31   3   9       24.83       -5.21    108.23 o
  33   3   9      261.72      227.30    125.29 o
  35   3   9        5.33       46.25    119.93 o
  37   3   9      175.73      210.96    136.31 o
 -38   4   9       49.20     -122.46    170.27 o
 -36   4   9       68.57       52.11    228.35 o
 -34   4   9      635.30     1312.77    443.50 o
 -32   4   9     1169.30     1830.47    193.76 o
 -30   4   9      581.76      972.88    321.25 o
 -28   4   9       60.81      -81.22     95.34 o
 -26   4   9       74.48      244.78    135.88 o
 -24   4   9     4025.65     3900.24    247.02 o
 -22   4   9     6010.91     5891.23    216.41 o
 -20   4   9      850.22      901.27    101.87 o
 -18   4   9     2208.06     2060.43    131.18 o
 -16   4   9       31.22      124.65     64.43 o
 -14   4   9    18118.51    17651.77    544.20 o
 -12   4   9    13409.99    12704.40    403.51 o
 -10   4   9      602.93      737.26     81.59 o
  -8   4   9       21.00       25.19     50.32 o
  -6   4   9       49.64       51.70     36.50 o
  -4   4   9    22580.07    21725.94    282.95 o
  -2   4   9    18814.45    19128.75    252.90 o
   0   4   9      549.75      633.16     53.21 o
   2   4   9     1300.44     1206.63     66.73 o
   4   4   9       12.70       41.95     50.33 o
   6   4   9    21063.30    20382.08    317.91 o
   8   4   9    11045.79    11038.61    224.08 o
  10   4   9      117.96       59.48     57.40 o
  12   4   9      446.64      387.07     72.25 o
  14   4   9     1098.29     1150.59    114.02 o
  16   4   9    11454.69    11146.18    252.44 o
  18   4   9     1752.20     1961.32    128.64 o
  20   4   9      282.99      218.91     93.89 o
  22   4   9      162.14       70.68     90.81 o
  24   4   9       40.34      115.47     96.37 o
  26   4   9     1494.85     1417.72    158.74 o
  28   4   9       39.64       10.72    107.20 o
  30   4   9       27.16      -97.55     97.55 o
  32   4   9      178.98      274.04    129.39 o
  34   4   9      233.50      277.69    138.57 o
  36   4   9      298.00      306.28    144.00 o
 -35   5   9      760.09     1638.82    356.48 o
 -33   5   9      253.19      266.31    225.21 o
 -31   5   9      395.97     1366.44    688.00 o
 -29   5   9      364.64      700.84    129.17 o
 -27   5   9      427.50      418.97    206.34 o
 -25   5   9     2743.86     3012.52    192.94 o
 -23   5   9      234.70      645.30    251.84 o
 -21   5   9     1875.96     1751.30    195.22 o
 -19   5   9      567.21      628.94    114.03 o
 -17   5   9      746.82      762.78    110.29 o
 -15   5   9     9230.44     9448.93    229.46 o
 -13   5   9       15.14       30.18     59.11 o
 -11   5   9     4501.74     4380.41    155.86 o
  -9   5   9     1112.30     1054.43     86.74 o
  -7   5   9     2417.50     2094.55    114.12 o
  -5   5   9    14536.32    13919.68    214.60 o
  -3   5   9      332.06      273.21     58.23 o
  -1   5   9     9020.19     8675.21    187.11 o
   1   5   9      108.29      154.65     88.15 o
   3   5   9     4664.35     4888.03    144.19 o
   5   5   9     6578.63     6833.33    155.51 o
   7   5   9     7277.20     7134.22    180.25 o
   9   5   9     2780.25     2676.68    140.89 o
  11   5   9      352.20      335.28     80.81 o
  13   5   9     1134.63     1259.29    138.61 o
  15   5   9     6073.30     5657.37    217.92 o
  17   5   9      688.76      790.32    114.08 o
  19   5   9     2370.91     2334.57    193.13 o
  21   5   9       49.04      113.64     95.24 o
  23   5   9      641.77      643.98    126.79 o
  25   5   9      388.98      405.82    122.99 o
  27   5   9      930.23      933.94    155.51 o
  29   5   9      486.90      561.47    144.78 o
  31   5   9      125.20      136.83    125.63 o
  33   5   9      102.84      137.38    130.63 o
  35   5   9      141.18       25.37    112.19 o
 -32   6   9      914.09     1602.76    452.73 o
 -30   6   9       18.13     -142.17    187.88 o
 -28   6   9       20.13      413.72    145.95 o
 -26   6   9       20.43      -85.55    156.01 o
 -24   6   9     1851.79     1943.68    261.91 o
 -22   6   9     1719.57     1794.24    144.32 o
 -20   6   9       41.94      161.97    136.30 o
 -18   6   9      971.77     1335.16    163.35 o
 -14   6   9     6629.37     5439.17    387.30 o
 -12   6   9     6032.64     5371.73    416.45 o
 -10   6   9      228.49      342.43     68.89 o
  -8   6   9      399.91      481.45    127.70 o
  -6   6   9      262.45      223.66     66.94 o
  -4   6   9     6335.71     5319.06    133.79 o
  -2   6   9     4393.35     4043.28    148.92 o
   0   6   9       81.46       96.28     57.16 o
   2   6   9      800.84      773.37     83.16 o
   4   6   9        3.62       69.25     62.10 o
   6   6   9     7873.85     7848.39    223.70 o
   8   6   9     3146.04     3162.07    151.74 o
  10   6   9        6.48      -37.98     64.09 o
  12   6   9      527.30      436.64     95.41 o
  14   6   9       14.25       48.42     79.47 o
  16   6   9     3422.16     3819.13    197.72 o
  18   6   9      413.14      590.47    113.28 o
  20   6   9      335.05      525.54    110.99 o
  22   6   9      252.92      286.26    108.06 o
  24   6   9       14.34      -13.90     90.54 o
  26   6   9      809.56     1087.66    157.94 o
  28   6   9        6.43       87.16    106.23 o
  30   6   9       72.32      175.02    119.38 o
  32   6   9       38.53       26.00    106.30 o
 -31   7   9      343.33      259.18    215.56 o
 -29   7   9       54.25      143.85    205.92 o
 -27   7   9       67.96     -135.46    164.40 o
 -25   7   9      443.43     1047.74    328.59 o
 -23   7   9        0.88      419.95    233.81 o
 -21   7   9      859.20     1086.72    107.39 o
 -19   7   9        8.12      322.89     66.61 o
 -17   7   9      230.33      875.92    348.93 o
 -15   7   9     1239.78     1606.70    180.34 o
 -13   7   9        7.89       25.16    126.65 o
 -11   7   9     2720.34     2690.36    113.23 o
  -9   7   9        7.83       84.30    123.30 o
  -7   7   9      218.85      197.95    135.88 o
  -5   7   9     2969.18     2395.88    380.38 o
  -3   7   9      323.98      267.07     45.14 o
  -1   7   9     1966.29     1565.01     98.66 o
   1   7   9       87.91       93.32     55.83 o
   3   7   9     2059.66     1876.07    119.57 o
   5   7   9      789.28      868.86     95.22 o
   7   7   9      498.77      424.72     81.42 o
   9   7   9     1428.08     1453.88    124.43 o
  11   7   9      365.71      436.77     93.73 o
  13   7   9      824.91      696.22    106.66 o
  15   7   9     1741.81     1886.27    151.23 o
  17   7   9      257.00      139.78    143.64 o
  19   7   9      398.74      457.75    108.78 o
  21   7   9        8.18      125.86     98.16 o
  23   7   9      303.33      331.23    108.36 o
  25   7   9      123.00      338.70    146.16 o
  27   7   9       24.18      154.76    100.13 o
  29   7   9       98.08      133.92     99.81 o
  31   7   9        0.17      -41.94    157.27 o
 -30   8   9        5.51     1300.93    114.49 o
 -28   8   9        0.06     1075.30     98.14 o
 -26   8   9        0.23      -74.23    162.30 o
 -24   8   9      424.01      284.76    193.34 o
 -22   8   9       30.05       45.71    147.20 o
 -20   8   9        8.35      245.16     58.72 o
 -18   8   9        0.67      184.53    163.98 o
 -16   8   9      112.78      452.58    147.83 o
 -14   8   9     1511.56     1588.72     86.82 o
 -12   8   9      448.73     1097.11     71.71 o
 -10   8   9      439.93      661.37    171.95 o
  -8   8   9      109.10      229.82    132.94 o
  -6   8   9      312.59      205.08    136.72 o
  -4   8   9      993.48      883.22    172.79 o
  -2   8   9      187.95      223.11    128.75 o
   0   8   9       61.13       89.75    117.43 o
   2   8   9       65.73       83.88    111.98 o
   4   8   9       24.83       71.10     56.27 o
   6   8   9     1039.72      961.99     94.60 o
   8   8   9      157.86      177.38     72.44 o
  10   8   9      105.72      113.66     76.12 o
  12   8   9      139.52      136.29     77.31 o
  14   8   9      118.20      188.62     83.87 o
  16   8   9      372.97      288.16     94.94 o
  18   8   9       13.94      -52.61     77.86 o
  20   8   9       52.68      238.41     91.38 o
  22   8   9       62.08       15.08     85.04 o
  24   8   9       33.90       71.58    206.55 o
  26   8   9       18.85      243.55    173.21 o
  28   8   9       23.67      191.00    199.42 o
 -25   9   9       80.36       85.97    157.69 o
 -23   9   9       58.23     -127.91    127.91 o
 -19   9   9        3.61       48.23    152.24 o
 -17   9   9        2.57       65.84    143.43 o
 -15   9   9      294.79      189.98    148.04 o
 -13   9   9       14.63      192.50    140.07 o
 -11   9   9      474.86      328.80    148.04 o
  -9   9   9        2.47       70.88    122.46 o
  -7   9   9        0.67       57.88    123.72 o
  -5   9   9      281.48      185.79    131.69 o
  -3   9   9      126.56       47.39    115.75 o
  -1   9   9        3.98      132.11    115.33 o
   1   9   9       20.34       25.58    105.68 o
   3   9   9        1.21       96.88    107.36 o
   5   9   9      443.99      468.03    132.94 o
   7   9   9      102.61       61.65    106.10 o
   9   9   9       94.74      155.01    170.48 o
  11   9   9      192.77      233.78     75.65 o
  13   9   9       91.74      139.80     70.65 o
  15   9   9      436.63      509.88    133.15 o
  17   9   9       60.99      142.03     76.40 o
  19   9   9       40.21       39.41     90.38 o
  21   9   9        4.86       99.66     84.09 o
  23   9   9        2.98       59.12     91.85 o
  25   9   9       67.72       84.31     81.47 o
 -20  10   9       59.28      279.31    144.69 o
 -18  10   9        3.71       30.20    130.01 o
 -16  10   9       27.00     -116.59    116.59 o
 -14  10   9       81.95       13.84    121.20 o
 -12  10   9       28.22       45.71    127.91 o
 -10  10   9      285.35      458.39    124.98 o
  -8  10   9        9.29      281.83    117.43 o
  -6  10   9      102.32       86.81    112.40 o
  -4  10   9      171.21       18.45    107.36 o
  -2  10   9       63.53      249.95    107.78 o
   0  10   9       65.75      125.82    104.01 o
   2  10   9       50.71       13.42     88.49 o
   4  10   9        5.35      175.30    104.43 o
   6  10   9       72.18      102.33     94.36 o
   8  10   9        4.75      -35.23     85.14 o
  10  10   9      203.99      261.28    106.10 o
  12  10   9       27.83      200.47    101.91 o
  14  10   9       37.75      195.01     99.81 o
  16  10   9       58.62      222.69     97.30 o
  18  10   9        0.97      116.47     64.07 o
  20  10   9       15.31      213.51     85.97 o
 -11  11   9       94.45      -23.07     97.72 o
  -9  11   9        8.45      -91.01     91.01 o
  -7  11   9        1.82       43.20     95.20 o
  -5  11   9        5.34      255.41    108.62 o
  -3  11   9       17.79      336.77    106.94 o
   1  11   9       39.92      382.48    100.23 o
   5  11   9       58.70      201.30     77.59 o
   7  11   9       10.56      238.21     82.62 o
   9  11   9        5.30      309.93     87.65 o
  11  11   9       62.45      322.09     86.81 o
  13  11   9        6.77      244.50     72.97 o
  15  11   9       55.65      502.84     85.14 o
 -40   0  10      871.74      573.72    269.24 o
 -38   0  10     2195.64     2264.68    364.45 o
 -36   0  10       29.01       29.78    203.40 o
 -34   0  10      888.56      449.58    231.92 o
 -32   0  10     2075.98     2427.40    332.57 o
 -30   0  10     6824.12     5948.55    447.06 o
 -28   0  10    11403.83    11649.24    416.77 o
 -26   0  10      135.46      -48.42     91.89 o
 -24   0  10    12370.73    10579.78    362.74 o
 -22   0  10     5106.03     5483.14    256.38 o
 -20   0  10    33186.95    32310.79    835.83 o
 -18   0  10    37732.77    36370.96    678.72 o
 -16   0  10      103.83       67.04     71.63 o
 -14   0  10    23742.18    22929.91    476.02 o
 -12   0  10    25200.30    24183.62    488.03 o
 -10   0  10   131853.09   134059.13   1745.66 o
  -8   0  10    96529.82    99790.77   1347.81 o
  -6   0  10      735.32      584.06     77.21 o
  -4   0  10    45523.06    46839.43    588.97 o
  -2   0  10      299.39     1451.07    175.72 o
   0   0  10    78789.37    75121.09   1016.74 o
   2   0  10    28577.45    28384.51    565.12 o
   4   0  10      635.10      723.60     93.52 o
   6   0  10    47628.95    47198.16    689.84 o
   8   0  10     2312.91     2646.53    127.99 o
  10   0  10   110897.95   107485.26   1389.61 o
  12   0  10    17317.69    16902.32    352.08 o
  14   0  10      634.81      529.81     86.55 o
  16   0  10    21904.06    21539.90    430.85 o
  18   0  10       46.36      189.45    101.07 o
  20   0  10    38426.14    37230.83    659.06 o
  22   0  10      682.02      749.13    115.75 o
  24   0  10      984.97      977.06    131.74 o
  26   0  10     2818.33     2632.69    193.05 o
  28   0  10      137.96      134.23     93.79 o
  30   0  10     5972.74     5986.09    287.49 o
  32   0  10        3.94      128.47    110.38 o
  34   0  10      183.70      186.99    122.48 o
  36   0  10     1532.38     1894.23    250.16 o
 -41   1  10     1789.48     1810.48    348.09 o
 -39   1  10      455.32      322.38    178.78 o
 -37   1  10     1372.48     1308.23    219.12 o
 -35   1  10        9.91     -121.08    129.81 o
 -33   1  10       40.28       66.02    103.50 o
 -31   1  10    12152.71    12700.82    375.59 o
 -29   1  10      965.82     1242.17    142.28 o
 -27   1  10     3738.64     3678.78    199.68 o
 -25   1  10       15.36      -58.56     58.56 o
 -23   1  10     6549.22     5774.06    190.16 o
 -21   1  10    48077.49    45911.70    579.28 o
 -19   1  10      135.42      234.76     65.66 o
 -17   1  10    16902.45    16075.06    284.87 o
 -15   1  10     2125.84     1793.80    100.38 o
 -13   1  10    15779.51    16115.51    270.88 o
 -11   1  10   116927.70   117256.27   1103.95 o
  -9   1  10      139.38      209.03     49.53 o
  -7   1  10    34258.70    36081.00    427.89 o
  -5   1  10     3949.98     4125.47    106.37 o
  -3   1  10    61312.47    65372.59    589.09 o
  -1   1  10   183711.28   184822.09   1597.32 o
   1   1  10     3523.78     3968.85    106.99 o
   3   1  10    20914.96    20409.84    264.71 o
   5   1  10     2554.35     2433.51     84.70 o
   7   1  10    33731.65    34647.63    386.69 o
   9   1  10    96863.86    94809.62    943.04 o
  11   1  10    11845.67    12084.84    200.99 o
  13   1  10    27885.57    27338.65    344.55 o
  15   1  10     6320.13     6041.86    149.42 o
  17   1  10    14666.60    14489.70    244.87 o
  19   1  10    28444.12    28371.54    383.86 o
  21   1  10      230.96      341.18     68.48 o
  23   1  10      529.95      684.09     81.81 o
  25   1  10      104.09      161.71     69.86 o
  27   1  10     3561.59     3683.29    157.41 o
  29   1  10     3145.97     3672.80    166.49 o
  31   1  10     1562.73     1873.88    136.35 o
  33   1  10      365.70      405.12    114.22 o
  35   1  10      266.87      285.65    135.06 o
  37   1  10     1147.80     1317.68    222.90 o
  39   1  10      491.10      727.37    169.70 o
 -38   2  10     1823.04     1997.95    344.73 o
 -36   2  10       21.36      -91.62    109.67 o
 -34   2  10      354.65      188.13    122.31 o
 -32   2  10     1505.41     1817.57    174.32 o
 -30   2  10     6100.33     6310.42    272.48 o
 -28   2  10     6471.52     6786.50    266.42 o
 -26   2  10       61.38       -5.89     83.11 o
 -24   2  10     3685.12     3492.93    190.05 o
 -22   2  10     7798.82     7330.44    246.41 o
 -20   2  10    30807.31    29631.76    504.63 o
 -18   2  10    22810.50    23547.18    361.76 o
 -16   2  10     2504.81     2292.39    116.94 o
 -14   2  10    17053.91    17342.37    282.52 o
 -12   2  10    21048.96    20485.86    306.00 o
 -10   2  10    88376.26    88639.84    868.08 o
  -8   2  10    49571.54    48883.07    536.76 o
  -6   2  10     1725.51     1600.46     72.99 o
  -4   2  10    17692.03    17376.95    252.68 o
  -2   2  10    11836.07    11545.20    177.78 o
   0   2  10    82038.88    82235.50    778.07 o
   2   2  10     9673.92     9758.46    168.45 o
   4   2  10     1217.00     1046.95     76.76 o
   6   2  10    41136.29    40652.28    435.53 o
   8   2  10     5397.94     5675.45    130.77 o
  10   2  10    67187.73    66485.17    656.50 o
  12   2  10     6380.89     6709.17    150.56 o
  14   2  10     2408.84     2228.08    101.31 o
  16   2  10    18135.92    17891.87    274.47 o
  18   2  10      389.11      432.60     61.50 o
  20   2  10    22857.64    23146.37    342.97 o
  22   2  10      446.80      482.34     71.74 o
  24   2  10     1309.18     1314.01    101.70 o
  26   2  10     3720.26     3757.59    180.91 o
  28   2  10        1.11      -21.63     81.05 o
  30   2  10     3976.05     4466.45    267.61 o
  32   2  10       58.11       45.01    109.33 o
  34   2  10      291.13      446.02    143.29 o
  36   2  10     1553.01     1759.89    215.28 o
  38   2  10        8.87      -13.05    111.89 o
 -37   3  10     1282.52     1041.75    207.32 o
 -35   3  10        1.00     -132.36    132.36 o
 -33   3  10       11.98     -112.24    112.24 o
 -31   3  10     4301.25     4170.02    227.82 o
 -29   3  10      236.53      257.71    106.28 o
 -27   3  10     4447.53     4587.94    249.96 o
 -25   3  10       76.63       73.64    111.17 o
 -23   3  10      821.80      883.66    112.88 o
 -21   3  10    19408.13    18982.70    392.79 o
 -19   3  10      560.22      558.43     92.87 o
 -17   3  10    15624.60    14802.97    368.23 o
 -15   3  10     1516.42     1434.67    110.19 o
 -13   3  10     1993.82     1990.17    124.81 o
 -11   3  10    63855.50    64540.77   1158.66 o
  -9   3  10     1922.03     1759.75    123.03 o
  -7   3  10    19115.11    18499.21    328.24 o
  -5   3  10     5259.05     4925.58    201.04 o
  -3   3  10     6621.40     6463.69    174.88 o
  -1   3  10    72629.59    73693.47    734.82 o
   1   3  10     6654.86     7037.90    177.37 o
   3   3  10    33450.80    33842.51    454.89 o
   5   3  10    12673.12    12675.83    198.00 o
   7   3  10    19283.16    20249.64    268.42 o
   9   3  10    68652.13    67882.11   1027.85 o
  11   3  10    10908.05    10951.59    191.43 o
  13   3  10     4493.06     4552.07    128.09 o
  15   3  10     5698.88     5563.65    146.19 o
  17   3  10     1317.67     1497.92     95.17 o
  19   3  10    16367.17    15912.77    321.49 o
  21   3  10     1436.17     1516.45    120.26 o
  23   3  10     1453.07     1511.92    123.57 o
  25   3  10      562.00      467.71     93.52 o
  27   3  10     4456.59     4806.34    251.48 o
  29   3  10     2068.44     2314.41    208.54 o
  31   3  10      502.45      673.88    241.98 o
  33   3  10       64.37       87.46    121.97 o
  35   3  10      259.99      235.49    135.51 o
  37   3  10      311.87      461.65    153.82 o
 -38   4  10      744.25      668.92    270.92 o
 -36   4  10      287.92      256.51    147.01 o
 -34   4  10        7.66      421.37    389.61 o
 -32   4  10      273.70      661.07    296.71 o
 -30   4  10     1953.77     2024.21    259.81 o
 -28   4  10     2153.17     2156.32    235.48 o
 -26   4  10     1122.73     1208.69    207.69 o
 -24   4  10      156.37       49.64    167.19 o
 -22   4  10     2766.25     2604.54    157.92 o
 -20   4  10    13492.40    12671.59    395.43 o
 -18   4  10     6530.30     5871.45    202.42 o
 -16   4  10     9473.96     8659.35    254.37 o
 -14   4  10     5898.81     5877.69    191.35 o
 -12   4  10     6360.50     6038.01    192.80 o
 -10   4  10    20636.06    18709.01    336.30 o
  -8   4  10     9608.43     9174.30    223.29 o
  -6   4  10    11178.11    10827.23    200.53 o
  -4   4  10     3467.44     3540.91    259.39 o
  -2   4  10     8356.91     8228.34    196.49 o
   0   4  10    28972.23    28389.79    409.84 o
   2   4  10     1846.70     1747.46     95.16 o
   4   4  10     5892.50     5689.38    163.59 o
   6   4  10    19948.94    20195.41    328.70 o
   8   4  10     3050.88     3189.81    133.65 o
  10   4  10    18671.50    18250.17    315.81 o
  12   4  10        2.30       65.79     59.00 o
  14   4  10     3632.73     3469.35    147.32 o
  16   4  10     6676.04     6444.05    194.63 o
  18   4  10     1046.98     1042.67    128.49 o
  20   4  10     6725.49     7029.39    269.71 o
  22   4  10        0.44      -49.25     85.23 o
  24   4  10      784.39      884.27    139.14 o
  26   4  10     2924.57     2919.41    210.65 o
  28   4  10      124.38      187.20    116.35 o
  30   4  10     1904.68     2028.54    199.12 o
  32   4  10      489.41      404.14    146.20 o
  34   4  10       22.04       33.82    125.69 o
  36   4  10      424.65      439.16    148.55 o
 -33   5  10       21.71      -67.52    197.11 o
 -31   5  10      640.74      934.84    333.62 o
 -29   5  10       38.15      171.11    200.89 o
 -27   5  10     2428.66     2785.76    200.07 o
 -25   5  10       44.86      494.74    287.49 o
 -23   5  10       46.84      208.90    176.56 o
 -21   5  10     3561.78     3021.28    192.00 o
 -19   5  10      916.85     1171.10    247.65 o
 -17   5  10     6334.87     6055.56    240.20 o
 -15   5  10     2768.88     2875.33    169.19 o
 -13   5  10       41.45       71.77     72.67 o
 -11   5  10     9497.43     8290.90    354.95 o
  -9   5  10      928.59     1028.39    176.16 o
  -7   5  10     7886.06     7066.18    342.72 o
  -5   5  10     4921.04     5010.10    133.36 o
  -3   5  10       22.05      -39.74     51.43 o
  -1   5  10    14345.86    13259.46    253.16 o
   1   5  10     4449.26     4373.94    190.72 o
   3   5  10     4599.23     4376.37    147.82 o
   5   5  10    14744.53    15198.27    247.89 o
   7   5  10     2641.65     2612.88    124.93 o
   9   5  10    11114.03    10430.02    273.65 o
  11   5  10     1702.62     1755.78    228.35 o
  13   5  10     1557.12     1552.64    136.72 o
  15   5  10     6674.18     6336.88    238.32 o
  17   5  10      164.27      228.10    134.62 o
  19   5  10     4302.71     4308.65    218.84 o
  21   5  10      379.69      461.99    113.50 o
  23   5  10       93.77      174.52    101.18 o
  25   5  10      989.10      963.59    147.49 o
  27   5  10      515.23      545.01    131.59 o
  29   5  10      285.29      252.06    127.45 o
  31   5  10      139.97      228.52    126.60 o
  33   5  10      134.21      109.94    125.86 o
  35   5  10      249.97      137.14    180.75 o
 -34   6  10       96.66       30.62    196.27 o
 -32   6  10       38.74       32.71    207.60 o
 -30   6  10      327.34      460.49    111.52 o
 -28   6  10      207.05       86.81    202.98 o
 -26   6  10     1340.02     1572.52    143.01 o
 -24   6  10        0.45      244.23    158.11 o
 -22   6  10      141.40      371.09    195.22 o
 -20   6  10     3047.36     2773.50    247.02 o
 -18   6  10       59.33       51.16    145.11 o
 -16   6  10     3450.59     3799.31    181.59 o
 -14   6  10        3.48      683.89    421.90 o
 -12   6  10     1976.07     1985.89    244.71 o
 -10   6  10     3562.41     2854.51    146.20 o
  -8   6  10      290.47      701.80    323.76 o
  -6   6  10     6998.57     6684.59    361.51 o
  -4   6  10      289.01      169.55     66.34 o
  -2   6  10     1745.50     1562.21    121.83 o
   0   6  10     3403.27     2735.02    135.66 o
   2   6  10       85.73      -28.21     58.50 o
   4   6  10     3372.07     3514.92    157.94 o
   6   6  10     2499.52     2245.85    138.91 o
   8   6  10      561.57      654.71     91.72 o
  10   6  10     3657.24     3285.14    167.55 o
  12   6  10      374.26      354.57     91.92 o
  14   6  10     1895.54     2121.73    152.56 o
  16   6  10     1429.80     1397.64    139.88 o
  18   6  10      483.65      581.60    113.42 o
  20   6  10      981.36     1045.21    175.93 o
  22   6  10       56.35      137.44    112.81 o
  24   6  10      184.15      283.61    112.92 o
  26   6  10     1422.58     1631.73    175.23 o
  28   6  10       11.54      -93.43     93.43 o
  30   6  10      138.25      120.51    120.55 o
  32   6  10       17.57       29.91    101.13 o
 -29   7  10       88.36      -70.04    184.11 o
 -27   7  10      631.76     1412.76    337.81 o
 -25   7  10       56.73       58.71    181.59 o
 -23   7  10      183.87      425.78     82.44 o
 -21   7  10      275.07      638.27    322.72 o
 -19   7  10      487.09       50.33    170.69 o
 -17   7  10      689.38       66.26    173.63 o
 -15   7  10      832.41     1207.34    161.04 o
 -13   7  10      230.02      269.24    163.56 o
 -11   7  10      989.70     1680.47    102.75 o
  -9   7  10      395.55     1070.91    235.90 o
  -7   7  10     1269.50     1877.53    353.54 o
  -5   7  10     1661.07     2478.88    403.03 o
  -3   7  10      113.87      135.04    129.17 o
  -1   7  10     1170.74      807.36    122.67 o
   1   7  10     2037.86     1932.18    116.95 o
   3   7  10      142.70      201.43     68.59 o
   5   7  10     2373.45     2469.82    141.40 o
   7   7  10      279.83      407.06     83.94 o
   9   7  10     1383.55     1208.53    119.06 o
  11   7  10      294.89      295.30     88.01 o
  13   7  10      250.06      244.64    119.31 o
  15   7  10     1813.91     1950.54    152.64 o
  17   7  10       47.16       98.71     88.73 o
  19   7  10      773.89      589.07    121.09 o
  21   7  10       65.52       83.91     95.53 o
  23   7  10        0.69       74.49     97.34 o
  25   7  10      240.03      244.59    180.96 o
  27   7  10      103.83      175.26    165.03 o
  29   7  10       18.81      181.99    102.83 o
 -28   8  10        0.42     -133.78    133.78 o
 -26   8  10      254.81      260.44    205.50 o
 -24   8  10        0.51       48.65    170.27 o
 -22   8  10        1.07      535.94    249.74 o
 -20   8  10      133.75      -20.97    148.04 o
 -18   8  10       17.24      -39.00    155.17 o
 -16   8  10      904.13     1693.43    272.39 o
 -14   8  10      124.04      -67.10    130.85 o
 -12   8  10      234.10      263.79    155.59 o
 -10   8  10      238.89       97.30    141.33 o
  -8   8  10       14.50      148.04    138.40 o
  -6   8  10     1260.79     1328.19    214.31 o
  -4   8  10        2.22       67.52    119.11 o
  -2   8  10      825.55      795.57    174.04 o
   0   8  10      187.38      169.85    124.14 o
   2   8  10        0.28       13.15     48.29 o
   4   8  10      551.89      728.87     83.04 o
   6   8  10        7.65       53.40     77.38 o
   8   8  10      151.08      167.78     71.84 o
  10   8  10      430.99      346.20     86.41 o
  12   8  10       22.58       37.17     76.25 o
  14   8  10      635.77      760.12    110.21 o
  16   8  10      242.11      160.20    109.04 o
  18   8  10      283.93      281.91     94.15 o
  20   8  10       88.84       24.28     82.34 o
  22   8  10      156.10      327.51    100.67 o
  24   8  10       12.03       68.27     88.29 o
  26   8  10       42.36      221.85    136.30 o
  28   8  10       38.67      253.73    160.20 o
 -23   9  10       56.85       96.88    166.50 o
 -21   9  10        1.20      116.17    163.98 o
 -19   9  10       15.04      -40.26    133.78 o
 -17   9  10       89.21      392.12    174.04 o
 -15   9  10       97.80      193.76    150.56 o
 -13   9  10      160.85      219.34    147.20 o
 -11   9  10      116.54      143.43    137.14 o
  -9   9  10       44.96      286.86    141.75 o
  -7   9  10      159.59      118.27    135.46 o
  -5   9  10      248.51      211.79    129.17 o
  -3   9  10        4.40      -20.97    111.14 o
  -1   9  10       61.35      188.30    130.85 o
   1   9  10       11.88       75.49    119.11 o
   3   9  10       38.68      -12.16    108.62 o
   5   9  10      437.34      524.65    145.11 o
   7   9  10      109.29      168.17    117.43 o
   9   9  10      140.68      113.23    118.27 o
  11   9  10       13.13        8.37     66.39 o
  13   9  10       82.43       63.22     72.25 o
  15   9  10      228.87      215.62     83.20 o
  17   9  10       66.86       44.79     78.39 o
  19   9  10       53.36      110.30     82.45 o
  21   9  10        3.94       60.89    111.98 o
  23   9  10      133.60      210.44    233.60 o
 -18  10  10        0.09       16.36    121.20 o
 -16  10  10      143.62      170.69    151.82 o
 -14  10  10        3.70      -32.29    136.30 o
 -12  10  10       18.73       88.91    130.01 o
 -10  10  10        0.54      254.15    125.40 o
  -8  10  10        5.41       83.46    110.30 o
  -6  10  10      132.55      729.31    141.75 o
  -4  10  10       15.38     -102.75    102.75 o
  -2  10  10      114.43      241.57    123.72 o
   0  10  10       10.97       31.87     97.72 o
   2  10  10       53.44      -25.16     91.01 o
   4  10  10      100.96       70.04     99.81 o
   6  10  10        4.60       38.58     95.20 o
   8  10  10       29.22      111.98    101.07 o
  10  10  10       12.37       36.91     93.94 o
  12  10  10        1.61      171.95    101.07 o
  14  10  10      133.59      382.48    113.65 o
  16  10  10       25.07      207.60    100.65 o
  18  10  10       15.44      109.63     87.44 o
  20  10  10       20.14        2.10    100.65 o
 -11  11  10        3.20      231.08    108.62 o
  -9  11  10        0.80      -82.20     82.20 o
  -7  11  10        0.09        0.00     99.39 o
  -5  11  10        9.30      207.18    111.56 o
  -3  11  10       47.73      141.75    101.07 o
  -1  11  10        0.05      136.30    112.81 o
   1  11  10        2.17      145.53     93.94 o
   3  11  10       11.78      219.34     91.85 o
   5  11  10       30.93      108.20     81.78 o
   7  11  10       20.99      122.88     82.20 o
   9  11  10       21.81      489.00     93.10 o
  11  11  10        4.03      160.62     72.13 o
 -39   1  11       19.97     -126.47    126.47 o
 -37   1  11       31.93       29.43    142.88 o
 -35   1  11      104.29      195.96    150.86 o
 -33   1  11       57.19      -81.25    120.21 o
 -31   1  11       14.24      -50.81     97.52 o
 -29   1  11       14.79      -21.54     87.64 o
 -27   1  11     1140.97     1035.67    135.92 o
 -25   1  11      213.86      112.77     90.06 o
 -23   1  11      290.54      296.68     78.69 o
 -21   1  11      372.17      250.72     75.55 o
 -19   1  11      715.15      711.49     83.70 o
 -17   1  11     2371.29     1992.43    124.02 o
 -15   1  11       72.11      -51.73     51.73 o
 -13   1  11        8.04      -41.55     41.55 o
 -11   1  11      200.98       92.66     48.38 o
  -9   1  11     7028.93     6396.66    163.92 o
  -7   1  11     1766.72     1538.41     95.96 o
  -5   1  11     2052.09     1891.43     75.90 o
  -3   1  11        0.44       -7.27     33.98 o
  -1   1  11     3394.94     4957.10    416.04 o
   1   1  11     5521.48     5410.20    128.29 o
   3   1  11      443.50      364.41     45.69 o
   5   1  11      173.97      282.02     49.27 o
   7   1  11       24.05      -37.77     37.77 o
   9   1  11     2618.78     2410.22     98.17 o
  11   1  11     6090.04     5657.05    140.55 o
  13   1  11       88.63       54.31     47.59 o
  15   1  11     1648.00     1705.28     95.56 o
  17   1  11      678.74      631.66     70.63 o
  19   1  11      866.11      759.34     77.31 o
  21   1  11     1336.93     1328.33     97.87 o
  23   1  11      211.21      154.93     65.41 o
  25   1  11       26.09       12.54     61.92 o
  27   1  11       52.87      154.76     71.29 o
  29   1  11      164.06      160.86     79.57 o
  31   1  11      310.12      246.32    105.93 o
  33   1  11       67.15       71.33     96.29 o
  35   1  11       61.98      -48.50    157.90 o
  37   1  11       31.93       34.73    125.27 o
  39   1  11       25.43       38.58    164.40 o
 -38   2  11      284.00      108.62    207.18 o
 -36   2  11       34.45      159.91    142.10 o
 -34   2  11       25.14      -95.54     95.54 o
 -32   2  11      496.53      377.52    129.44 o
 -30   2  11     1286.82     1283.80    156.04 o
 -28   2  11     1402.14     1272.59    176.79 o
 -26   2  11      342.19      358.20    104.21 o
 -24   2  11      850.48      827.40    122.59 o
 -22   2  11      272.50      279.77     91.30 o
 -20   2  11     7622.59     7176.30    241.54 o
 -18   2  11      420.89      410.20     75.50 o
 -16   2  11      481.42      479.35     72.65 o
 -14   2  11      833.63      724.55     78.24 o
 -12   2  11    11102.58    11064.41    220.13 o
 -10   2  11     8403.90     7902.85    183.69 o
  -8   2  11     4105.81     4092.66    139.70 o
  -6   2  11     4784.68     4748.39    124.68 o
  -4   2  11     2780.70     2578.09    101.62 o
  -2   2  11     2985.25     3049.33    155.51 o
   0   2  11    15198.42    15423.45    233.87 o
   2   2  11     1791.07     2395.86     93.37 o
   4   2  11     5873.64     5249.60    127.52 o
   6   2  11     1782.81     1454.91     77.31 o
   8   2  11     3325.59     3068.81    124.33 o
  10   2  11     6660.43     6253.36    146.30 o
  12   2  11      143.67      121.79     47.46 o
  14   2  11     1061.21      967.31     76.91 o
  16   2  11      660.31      633.80     66.81 o
  18   2  11      783.54      633.05     73.63 o
  20   2  11     1113.30     1052.35     89.13 o
  22   2  11      265.60      212.10     66.98 o
  24   2  11     1843.85     1832.55    117.21 o
  26   2  11      170.13      285.87     89.12 o
  28   2  11      237.83      231.64     96.77 o
  30   2  11       52.63      -17.59    103.93 o
  32   2  11      100.52      162.22    122.92 o
  34   2  11       21.87       16.30    117.48 o
  36   2  11       73.77      152.54    134.26 o
  38   2  11       12.50       48.56    113.72 o
 -37   3  11      303.05      199.71    163.29 o
 -35   3  11      470.76      466.76    174.82 o
 -33   3  11      129.55      238.73    152.39 o
 -31   3  11      117.41      -15.66    103.38 o
 -29   3  11      177.07       68.12     96.61 o
 -27   3  11     4024.94     4189.44    212.00 o
 -25   3  11     1168.99     1137.74    172.97 o
 -23   3  11      258.45      324.69     94.09 o
 -21   3  11      959.98      765.01    108.41 o
 -19   3  11     3754.81     3569.92    176.15 o
 -17   3  11    13824.98    12804.22    309.57 o
 -15   3  11      757.58      591.29     91.36 o
 -13   3  11      342.52      359.36     73.26 o
 -11   3  11        7.99        3.68     56.89 o
  -9   3  11     9111.87     8630.55    307.23 o
  -7   3  11    22845.42    22268.10    324.62 o
  -5   3  11      304.13      296.78     65.08 o
  -3   3  11      914.69      902.37     82.06 o
  -1   3  11      441.56      645.00     81.38 o
   1   3  11    11382.70    10288.24    467.65 o
   3   3  11    19748.51    19332.42    267.11 o
   5   3  11      102.14       53.51     43.61 o
   7   3  11     1132.87     1043.06     74.61 o
   9   3  11     7107.60     6752.37    151.93 o
  11   3  11     6829.70     6224.80    147.03 o
  13   3  11     7930.98     7441.64    165.84 o
  15   3  11        5.64       -5.95     57.65 o
  17   3  11       14.40      -38.50     64.24 o
  19   3  11       53.90      133.06     74.04 o
  21   3  11     1422.42     1365.44    115.43 o
  23   3  11     1127.75     1251.49    123.57 o
  25   3  11      283.75      236.61    108.01 o
  27   3  11      160.23      179.05    109.17 o
  29   3  11      191.23      223.92    124.36 o
  31   3  11      488.81      413.93    138.33 o
  33   3  11      571.46      628.77    162.55 o
  35   3  11        3.67      108.63    120.73 o
  37   3  11        1.98       64.81    108.77 o
 -36   4  11        7.23      -32.29    215.14 o
 -34   4  11      448.50      284.65    118.94 o
 -32   4  11      144.64      300.47    459.65 o
 -30   4  11     2110.66     2886.01    631.59 o
 -28   4  11     1437.41     1833.30    184.08 o
 -26   4  11      664.08     1378.87    410.37 o
 -24   4  11     1240.96     1072.28    166.76 o
 -22   4  11      835.00      979.18    133.72 o
 -20   4  11     3697.84     3616.06    171.90 o
 -18   4  11     2768.67     2849.48    155.40 o
 -16   4  11      714.19      560.03     91.55 o
 -14   4  11     3500.44     3260.56    156.22 o
 -12   4  11     2424.03     2491.59    134.11 o
 -10   4  11    13572.68    13178.57    285.88 o
  -8   4  11     2279.52     2175.26    132.62 o
  -6   4  11     6219.72     5783.65    155.80 o
  -4   4  11     4953.87     4708.85    160.37 o
  -2   4  11     2044.32     1970.96    117.33 o
   0   4  11    10654.88    10340.27    229.50 o
   2   4  11      313.90      348.21     60.75 o
   4   4  11    13543.49    13492.15    265.48 o
   6   4  11      234.33      213.89     67.57 o
   8   4  11      497.67      448.20     69.99 o
  10   4  11     5244.83     4906.16    164.74 o
  12   4  11      147.58      117.86     62.38 o
  14   4  11     3894.97     3885.89    164.75 o
  16   4  11      710.87      722.77     94.34 o
  18   4  11      574.23      456.89    158.32 o
  20   4  11     2005.18     1803.84    156.73 o
  22   4  11      221.51       73.56    105.89 o
  24   4  11     2234.88     2271.27    186.74 o
  26   4  11      186.78      129.42    110.52 o
  28   4  11       57.54       63.78    108.42 o
  30   4  11       21.02      187.95    126.47 o
  32   4  11        2.60      -46.89    110.01 o
  34   4  11      306.10      375.90    149.43 o
  36   4  11        0.48      -49.74    121.16 o
 -35   5  11      195.23      611.34    442.03 o
 -33   5  11        9.82      -14.26    183.69 o
 -31   5  11       81.25      -23.49    208.43 o
 -29   5  11      281.53        1.26    197.11 o
 -27   5  11     2414.30     2717.76    234.02 o
 -25   5  11      672.01     1451.01    336.14 o
 -23   5  11       12.43      435.87    346.83 o
 -21   5  11      329.55      340.52    105.89 o
 -19   5  11     2419.07     2054.59    186.63 o
 -17   5  11     9207.03     8011.68    714.84 o
 -15   5  11     1128.24     1365.70    227.94 o
 -13   5  11      241.22      345.33    120.15 o
 -11   5  11      529.32      658.55     83.51 o
  -9   5  11     4338.40     4244.70    162.00 o
  -7   5  11    13908.55    13616.63    276.98 o
  -5   5  11       46.83       66.89     46.71 o
  -3   5  11       69.67       33.16     53.47 o
  -1   5  11      673.77      606.35     76.90 o
   1   5  11     7052.71     6655.26    183.03 o
   3   5  11    12628.20    12343.18    254.23 o
   5   5  11     5034.00     5157.42    147.57 o
   7   5  11     1241.38     1194.30    114.04 o
   9   5  11      671.84      757.29     98.72 o
  11   5  11     5757.85     5595.15    232.76 o
  13   5  11     4090.37     4191.11    196.97 o
  15   5  11      184.23      167.26     89.25 o
  17   5  11       11.94        6.17     84.31 o
  19   5  11       45.47       90.42     92.27 o
  21   5  11     1853.21     1794.44    172.13 o
  23   5  11     1326.70     1500.01    160.99 o
  25   5  11        9.65        8.42    101.37 o
  27   5  11       29.40      -72.99    103.85 o
  29   5  11      619.40      543.12    143.36 o
  31   5  11      789.00      694.33    158.90 o
  33   5  11      117.69       90.75    127.72 o
 -32   6  11       21.96     -151.40    178.24 o
 -30   6  11      516.89      612.18    118.00 o
 -28   6  11      505.71      450.42    235.27 o
 -26   6  11      603.06      883.96    217.45 o
 -24   6  11      902.67     1727.03    167.33 o
 -22   6  11      186.87      248.96    166.29 o
 -20   6  11      376.94      226.05    173.63 o
 -18   6  11     2150.81     2756.38    350.82 o
 -16   6  11      936.62     1167.43    212.84 o
 -14   6  11     1547.73     1443.54    126.09 o
 -12   6  11        3.58      181.23    207.39 o
 -10   6  11     4337.61     4379.02    173.75 o
  -8   6  11      805.97     1243.55    285.18 o
  -6   6  11     4690.52     4296.85    348.09 o
  -4   6  11     1112.78     1002.35    137.56 o
  -2   6  11       56.18        4.60     63.41 o
   0   6  11     4684.20     4233.96    201.51 o
   2   6  11      438.92      471.28    155.59 o
   4   6  11     5428.67     5259.49    196.90 o
   6   6  11      110.76      259.26     91.64 o
   8   6  11      562.30      486.16     92.50 o
  10   6  11     3966.91     4073.61    188.72 o
  12   6  11       36.35       67.17     81.98 o
  14   6  11     2730.28     3016.79    182.73 o
  16   6  11       25.27        4.38     86.29 o
  18   6  11       76.28       87.76     89.48 o
  20   6  11     1621.96     1500.09    157.62 o
  22   6  11       34.33      176.10    108.96 o
  24   6  11      746.90      741.14    143.76 o
  26   6  11      268.82      357.10    152.45 o
  28   6  11      130.66      169.33    119.20 o
  30   6  11      188.88      236.52    125.44 o
  32   6  11       11.18       97.00    119.51 o
 -31   7  11       16.79     1471.62    113.23 o
 -29   7  11      106.93       50.33    187.88 o
 -27   7  11      785.73     1128.58    241.98 o
 -25   7  11       15.52     -140.49    169.01 o
 -23   7  11       41.31      -35.23    158.11 o
 -21   7  11       15.24       24.74    172.79 o
 -19   7  11      100.80      711.77    309.51 o
 -17   7  11     3055.92     2870.30    305.94 o
 -13   7  11      351.14     1278.70    101.07 o
 -11   7  11      480.05     1299.08    331.73 o
  -9   7  11      840.27     1385.82    334.88 o
  -7   7  11     3717.67     3918.71    214.31 o
  -5   7  11      135.69      171.95    139.24 o
  -3   7  11      134.16      196.69    137.14 o
  -1   7  11      457.61      390.86     73.91 o
   1   7  11       56.30      112.40    126.65 o
   3   7  11     6593.18     5817.77    423.16 o
   5   7  11       60.86       55.46     71.30 o
   7   7  11      109.64      121.25     73.23 o
   9   7  11      375.79      562.36    133.36 o
  11   7  11      767.14      700.53    104.95 o
  13   7  11     1591.28     1719.58    223.32 o
  15   7  11      388.09      461.83    104.99 o
  17   7  11       20.53       34.32     85.49 o
  19   7  11      280.00      373.39    129.59 o
  21   7  11      452.88      490.29    183.27 o
  23   7  11      444.30      559.97    129.84 o
  25   7  11      234.36      283.88    113.41 o
  27   7  11      104.25      140.95    106.46 o
  29   7  11      124.00      254.07    190.82 o
 -28   8  11       71.67      632.85     74.23 o
 -26   8  11      150.09      122.04    181.59 o
 -24   8  11      499.11      297.34    204.66 o
 -22   8  11      119.80      802.79    226.05 o
 -20   8  11      154.42      638.29    190.40 o
 -18   8  11      229.02     1291.92    316.43 o
 -16   8  11      423.13       88.07    187.05 o
 -14   8  11      180.89      138.82    156.01 o
 -12   8  11       26.35      -27.26    138.82 o
 -10   8  11      518.77      528.01    171.11 o
  -8   8  11      182.56       64.59    136.72 o
  -6   8  11     1353.28     1327.35    220.60 o
  -4   8  11       19.26       67.52    127.07 o
  -2   8  11      141.20      180.34    131.27 o
   0   8  11     1358.01     1209.51    198.79 o
   2   8  11      116.90      114.60     57.58 o
   4   8  11     1290.29     1047.58    230.87 o
   6   8  11        0.28       37.12     62.68 o
   8   8  11      246.04      293.63    100.44 o
  10   8  11     1174.31     1185.44    122.94 o
  12   8  11       67.91       72.19    145.32 o
  14   8  11      877.62      814.16    116.66 o
  16   8  11       84.37      114.73     87.63 o
  18   8  11        0.20      -14.88     83.17 o
  20   8  11      389.40      587.40    114.61 o
  22   8  11      107.76      329.65    122.04 o
  24   8  11      485.76      529.14    116.17 o
  26   8  11       11.12      124.26     91.72 o
 -23   9  11      147.45      -86.39    149.72 o
 -21   9  11       53.32       67.52    136.30 o
 -19   9  11       14.69       -5.87    151.40 o
 -17   9  11      332.65      398.83    178.66 o
 -15   9  11       43.82      236.11    148.88 o
 -13   9  11      130.10       93.10    154.75 o
 -11   9  11      271.08      359.83    156.43 o
  -9   9  11       94.91      193.34    142.17 o
  -7   9  11      506.52      384.58    152.66 o
  -5   9  11       36.42       13.42    113.23 o
  -3   9  11      489.48      346.83    153.49 o
  -1   9  11      798.79      614.40    171.95 o
   1   9  11       57.87      100.65    125.40 o
   3   9  11      732.55      517.10    149.72 o
   5   9  11      177.91      180.34    124.98 o
   7   9  11       30.26      108.20    117.01 o
   9   9  11      203.94      305.73    129.17 o
  11   9  11      102.29      162.39     87.86 o
  13   9  11       97.59      162.42     75.97 o
  15   9  11       31.79       42.35     75.24 o
  17   9  11        1.19      100.90     80.26 o
  19   9  11      185.12      311.97     97.56 o
  21   9  11      174.53      205.72     92.07 o
  23   9  11       17.49      246.47    100.86 o
 -18  10  11       33.60       70.88    127.07 o
 -16  10  11      126.61      188.30    143.01 o
 -14  10  11        6.44      125.40    140.49 o
 -12  10  11       16.72      353.54    166.08 o
 -10  10  11       38.66      166.92    131.69 o
  -8  10  11        3.30      159.79    123.72 o
  -6  10  11      117.83      188.30    125.40 o
  -2  10  11      115.45      670.60    140.91 o
   0  10  11      129.17      721.76    138.40 o
   2  10  11       44.33      114.91     96.88 o
   4  10  11      232.63      295.67    125.40 o
   6  10  11       14.20       87.23     98.56 o
   8  10  11       20.69       71.71    106.52 o
  10  10  11      139.69      161.88    108.62 o
  12  10  11        1.66      109.46     88.91 o
  18  10  11      152.22      547.30    107.78 o
  20  10  11      159.07       87.23    107.36 o
  -9  11  11        4.51      123.72    107.78 o
  -7  11  11      211.05       10.48    102.75 o
  -5  11  11       66.30      -91.43     91.43 o
  -3  11  11       34.33      113.23     99.39 o
  -1  11  11       91.85      325.44    119.11 o
   1  11  11        2.40      232.76    108.62 o
   3  11  11       59.83      143.43     96.46 o
   5  11  11       25.26      141.33     83.88 o
   7  11  11        7.88      163.14     88.49 o
   9  11  11       31.50      192.08     86.81 o
  11  11  11        1.10       65.84     76.75 o
 -38   0  12       28.16      -61.23    202.98 o
 -36   0  12     3597.34     3414.63    430.71 o
 -34   0  12     4297.16     5058.62    461.32 o
 -32   0  12     2388.76     2067.99    336.35 o
 -30   0  12       87.70      -94.78    161.46 o
 -28   0  12       62.25      -67.94    153.08 o
 -26   0  12    15013.77    13999.95    446.60 o
 -24   0  12    15512.45    15108.75    450.91 o
 -22   0  12     9803.88     9414.12    353.70 o
 -20   0  12     1706.82     1844.55    173.33 o
 -18   0  12       68.27      143.66     82.58 o
 -16   0  12    79789.96    77109.98   1431.78 o
 -14   0  12     9541.72     9623.51    376.82 o
 -12   0  12    28922.90    29369.15    576.80 o
 -10   0  12    10509.21    10272.39    299.18 o
  -8   0  12     4224.73     4335.12    199.23 o
  -6   0  12   140579.03   141005.14   1507.14 o
  -4   0  12    24175.59    24771.27    484.21 o
  -2   0  12    77944.70    80625.20   1127.39 o
   0   0  12      377.52      309.11     74.63 o
   2   0  12     1684.93     1708.08    121.61 o
   4   0  12   130662.45   129643.72   1656.26 o
   6   0  12     4482.32     4680.72    183.23 o
   8   0  12    33909.34    33751.09    567.74 o
  10   0  12     1114.38      996.96    103.65 o
  12   0  12      252.32      350.23     92.89 o
  14   0  12    38405.02    37679.27    642.57 o
  16   0  12      154.46      171.06     77.98 o
  18   0  12     9680.71     9526.10    295.25 o
  20   0  12      670.98      663.86    111.29 o
  22   0  12     1473.57     1240.80    139.88 o
  24   0  12    15920.78    15679.06    426.78 o
  26   0  12        0.86       95.07     97.02 o
  28   0  12     2840.27     2730.31    210.06 o
  30   0  12      180.76      196.94    122.02 o
  32   0  12      357.67      510.41    139.81 o
  34   0  12      966.55      968.36    251.63 o
  36   0  12     1210.56     1350.00    293.57 o
 -39   1  12       60.05      -49.91    167.33 o
 -37   1  12     1439.54     1205.12    214.96 o
 -35   1  12     1199.54     1199.86    209.21 o
 -33   1  12     6470.72     6157.86    358.57 o
 -31   1  12       43.96      -61.08    103.22 o
 -29   1  12       80.60      -36.26     87.75 o
 -27   1  12     6533.74     5840.21    250.05 o
 -25   1  12     1587.44     1745.03    150.58 o
 -23   1  12    31693.50    29998.64    564.44 o
 -21   1  12     1069.00      940.92    100.09 o
 -19   1  12      402.46      317.04     72.61 o
 -17   1  12    18022.65    17683.76    313.83 o
 -15   1  12    17480.76    17815.24    311.71 o
 -13   1  12    92471.16    90340.13    918.30 o
 -11   1  12       23.81      -27.33     40.10 o
  -9   1  12     4592.48     4570.77    142.21 o
  -7   1  12    38059.57    37872.26    416.84 o
  -5   1  12    49609.48    50665.24    465.92 o
  -3   1  12    96131.70    96483.95   1101.34 o
  -1   1  12     1768.78     1895.85     93.91 o
   1   1  12     2372.46     2286.88     96.40 o
   3   1  12    35842.44    35482.69    414.15 o
   5   1  12    49600.86    49196.28    526.88 o
   7   1  12    56106.81    55525.43    580.57 o
   9   1  12      887.49      863.47     70.05 o
  11   1  12    33992.63    33454.38    405.70 o
  13   1  12     6025.19     5970.41    153.79 o
  15   1  12    39242.14    38250.07    462.80 o
  17   1  12     8881.87     9041.78    215.68 o
  19   1  12     3709.64     3395.10    134.74 o
  21   1  12      988.76      883.18     87.35 o
  23   1  12     4325.02     4176.35    157.20 o
  25   1  12     7509.35     7391.19    209.31 o
  27   1  12     3248.75     3373.28    155.85 o
  29   1  12      395.94      453.36    106.86 o
  31   1  12      757.70      841.09    126.80 o
  33   1  12      479.42      481.47    120.88 o
  35   1  12      375.08      331.91    141.62 o
  37   1  12      106.94      182.45    137.68 o
 -38   2  12       10.14     -130.43    163.98 o
 -36   2  12     2349.52     2355.99    251.64 o
 -34   2  12     1640.08     1972.06    197.54 o
 -32   2  12     1235.90     1063.96    153.75 o
 -30   2  12      912.70      935.25    149.88 o
 -28   2  12      183.01      108.42    100.46 o
 -26   2  12    11940.07    11128.88    333.92 o
 -24   2  12     6149.02     6264.62    247.07 o
 -22   2  12     5881.39     5877.14    237.61 o
 -20   2  12     1612.97     1325.38    135.03 o
 -18   2  12       77.03       71.91     68.80 o
 -16   2  12    38471.13    38362.34    502.06 o
 -14   2  12     3782.60     3777.41    145.38 o
 -12   2  12    17249.94    17396.13    293.52 o
 -10   2  12      319.82      508.77     98.44 o
  -8   2  12       36.25      -44.46     44.46 o
  -6   2  12   112422.25   113655.13    983.65 o
  -4   2  12     8765.49     8722.39    187.78 o
  -2   2  12    39792.35    39827.49    419.78 o
   0   2  12      942.41     1005.33     70.73 o
   2   2  12      110.28       -3.32     42.92 o
   4   2  12    67176.52    67603.30    678.28 o
   6   2  12     3463.59     3656.68    119.48 o
   8   2  12    30929.69    30688.32    376.81 o
  10   2  12       82.64      113.66     55.99 o
  12   2  12      328.76      359.48     57.29 o
  14   2  12    28132.93    27000.73    360.53 o
  16   2  12      142.04      306.16     61.14 o
  18   2  12     6886.17     6822.65    176.80 o
  20   2  12     1110.20      959.19     88.88 o
  22   2  12      420.62      393.12     72.63 o
  24   2  12    10207.43    10200.59    288.47 o
  26   2  12        0.50       11.01     79.71 o
  28   2  12     2130.27     2292.47    170.20 o
  30   2  12       54.47       30.47    107.91 o
  32   2  12      652.57      596.19    153.28 o
  34   2  12      440.73      671.94    159.90 o
  36   2  12       58.97       74.23    124.52 o
  38   2  12      101.72       86.02    117.64 o
 -37   3  12      252.48       29.36    212.63 o
 -35   3  12      382.65      463.68    174.67 o
 -33   3  12     3687.57     3520.25    288.64 o
 -31   3  12       37.75       20.55    103.70 o
 -29   3  12      198.29      123.61    155.17 o
 -27   3  12     2788.01     3030.40    336.27 o
 -25   3  12     1490.26     1905.13    270.82 o
 -23   3  12    13486.20    13600.64    348.25 o
 -21   3  12      144.66       56.83     87.39 o
 -19   3  12       38.86       -6.55     72.20 o
 -17   3  12     8113.99     8545.15    254.81 o
 -15   3  12     6740.53     6425.10    219.60 o
 -13   3  12    24078.00    22957.64    413.08 o
 -11   3  12       90.17      202.82    122.44 o
  -9   3  12        0.15      116.02     60.90 o
  -7   3  12    15011.55    15255.22    267.54 o
  -5   3  12    12969.94    13018.14    281.71 o
  -3   3  12    46902.86    45739.56    697.04 o
  -1   3  12     2427.87     2231.61     92.37 o
   1   3  12     1926.30     2186.41     97.85 o
   3   3  12    16732.32    16858.81    257.02 o
   5   3  12     7410.87     7593.48    164.23 o
   7   3  12     7668.09     7917.99    167.06 o
   9   3  12       14.35       30.77     41.12 o
  11   3  12      946.88     1015.22     92.90 o
  13   3  12     8328.88     8146.58    218.18 o
  15   3  12    14923.15    15144.25    311.29 o
  17   3  12     7071.80     7148.74    218.07 o
  19   3  12     4216.77     3937.49    171.60 o
  21   3  12     2250.64     2127.52    144.31 o
  23   3  12     3791.49     3676.43    182.63 o
  25   3  12      956.83      940.90    145.20 o
  27   3  12     1226.02     1280.16    169.36 o
  29   3  12      728.92      755.33    148.74 o
  31   3  12        5.11     -105.87    107.41 o
  33   3  12      593.08      766.50    166.12 o
  35   3  12      382.73      391.64    144.95 o
  37   3  12      118.49       23.49    156.85 o
 -36   4  12      321.53      186.21    222.69 o
 -32   4  12     1263.79     1399.76    180.21 o
 -30   4  12      561.31      962.33    478.94 o
 -28   4  12      205.78      308.25    218.50 o
 -26   4  12     1972.52     2204.44    373.46 o
 -24   4  12     1187.17     1143.34    171.71 o
 -22   4  12     3938.47     3923.41    186.17 o
 -20   4  12      124.92      153.72    103.75 o
 -18   4  12      197.25      207.59     77.12 o
 -16   4  12     2632.24     2688.73    287.76 o
 -14   4  12     1430.00     1387.49    119.44 o
 -12   4  12    10883.43     9983.14    254.33 o
 -10   4  12       11.54      105.58     61.49 o
  -8   4  12     1985.15     1676.53    122.91 o
  -6   4  12    26624.86    26371.02    439.47 o
  -4   4  12     3415.71     3342.12    153.28 o
  -2   4  12    19979.28    19981.23    352.79 o
   0   4  12      430.68      459.92     75.02 o
   2   4  12     2201.90     2223.49    111.56 o
   4   4  12    12860.47    12220.99    257.36 o
   6   4  12     2714.95     2770.29    147.72 o
   8   4  12    10625.73    11094.59    250.45 o
  10   4  12       57.23      168.28     66.66 o
  12   4  12      279.64      352.91    101.37 o
  14   4  12    10612.59    10800.64    261.43 o
  16   4  12      391.40      485.68     87.53 o
  18   4  12     2765.54     2745.58    194.18 o
  20   4  12     1343.76     1177.77    140.56 o
  22   4  12      111.18      107.67     92.71 o
  24   4  12     3817.07     3860.61    233.53 o
  26   4  12        0.27      -91.95     99.02 o
  28   4  12      143.28      307.05    131.66 o
  30   4  12       19.67       46.25    121.11 o
  32   4  12        0.78     -112.07    145.74 o
  34   4  12      512.94      634.46    162.33 o
 -35   5  12      116.71      194.18    231.08 o
 -33   5  12      973.87      840.58    136.63 o
 -29   5  12      643.36      563.23    252.89 o
 -27   5  12      601.35      470.55    240.31 o
 -25   5  12      407.28     1303.19    567.85 o
 -23   5  12     3163.86     3291.04    198.00 o
 -21   5  12      701.77     1296.33    393.59 o
 -19   5  12      400.98      936.13    290.63 o
 -17   5  12      513.73      896.44    234.02 o
 -15   5  12      511.38      437.44    180.34 o
 -13   5  12     4322.58     3854.76    164.22 o
 -11   5  12     2091.19     2403.67    140.11 o
  -9   5  12      525.41      521.22     81.47 o
  -7   5  12     4945.63     4881.05    173.34 o
  -5   5  12     1637.66     1538.47    141.09 o
  -3   5  12     7519.99     6863.70    198.53 o
  -1   5  12     2518.52     2566.66    129.60 o
   1   5  12       81.82       53.50     59.87 o
   3   5  12     2689.25     2662.30    134.67 o
   5   5  12       31.68      109.02     55.65 o
   7   5  12     2617.57     2670.06    208.01 o
   9   5  12     1450.26     1547.61    141.54 o
  11   5  12        5.92      -36.22     70.11 o
  13   5  12     3730.72     3650.71    195.23 o
  15   5  12     1693.75     1692.97    153.14 o
  17   5  12     1734.26     1778.32    162.51 o
  19   5  12     2567.06     2869.31    196.17 o
  21   5  12      350.24      408.13    115.90 o
  23   5  12     2840.07     2947.50    216.42 o
  25   5  12      545.14      615.64    137.68 o
  27   5  12      491.79      697.20    145.50 o
  29   5  12      449.39      724.63    155.51 o
  31   5  12        4.64      -75.51    112.89 o
  33   5  12      262.38      116.42    127.24 o
 -32   6  12      755.68      918.45    173.63 o
 -30   6  12       80.53      130.85    224.79 o
 -28   6  12      234.11      270.47    105.48 o
 -26   6  12       46.95      355.55    255.20 o
 -24   6  12        6.66      118.69    194.59 o
 -22   6  12      745.21     1406.52    356.69 o
 -20   6  12      338.94      223.95    198.37 o
 -18   6  12      726.98     1919.10    139.24 o
 -16   6  12      683.85      966.52    317.68 o
 -14   6  12        4.49      175.18     94.99 o
 -12   6  12     2827.01     2646.54    153.17 o
 -10   6  12       83.23      525.71    118.90 o
  -8   6  12     2207.41     2922.89    196.27 o
  -6   6  12     2468.23     2022.25    128.83 o
  -4   6  12      322.84      192.13     77.80 o
  -2   6  12     6467.19     5894.60    211.79 o
   0   6  12      955.18      928.14    103.88 o
   2   6  12     3723.41     3667.06    175.62 o
   4   6  12     3061.85     2640.62    154.12 o
   6   6  12      454.86      470.39     90.92 o
   8   6  12      841.88     1041.44    114.15 o
  10   6  12      399.06      452.97     98.91 o
  12   6  12     1063.51     1277.28    131.30 o
  14   6  12     1759.44     1752.08    153.86 o
  16   6  12       17.83      154.68     93.53 o
  18   6  12      911.28      914.76    132.50 o
  20   6  12      943.04      999.69    143.97 o
  22   6  12      220.16      204.13    111.90 o
  24   6  12      240.92      169.53    127.07 o
  26   6  12      267.19      489.02    139.97 o
  28   6  12       87.37      270.58    124.48 o
  30   6  12      178.32      239.94    127.23 o
 -29   7  12      325.23      496.55    236.53 o
 -25   7  12       27.21       74.65    194.18 o
 -23   7  12      343.73      287.28    207.18 o
 -21   7  12      393.59     1413.75    120.36 o
 -19   7  12      801.64     1149.88    149.72 o
 -17   7  12      170.50      158.95    174.88 o
 -15   7  12       58.86      158.95    155.59 o
 -13   7  12      277.37      166.50    156.01 o
 -11   7  12     1442.79     2033.46    265.05 o
  -7   7  12     1680.02     2739.84    134.20 o
  -3   7  12      362.95      153.33     81.99 o
  -1   7  12      432.35      519.44     81.88 o
   1   7  12     1472.98     1237.94    204.87 o
   3   7  12     1141.28     1061.50    115.89 o
   5   7  12       28.03       50.25     70.66 o
   7   7  12      516.71      347.80    169.64 o
   9   7  12     1476.72     1586.83    139.66 o
  11   7  12       34.19       72.41     80.08 o
  13   7  12      997.64     1028.01    127.54 o
  15   7  12      140.68      214.15     95.64 o
  17   7  12       12.04        7.88     85.09 o
  19   7  12      656.04      801.38    134.47 o
  21   7  12        8.85       51.02    101.09 o
  23   7  12      972.01     1068.02    154.57 o
  25   7  12      351.28      517.25    130.20 o
  27   7  12      156.15      320.93    117.96 o
  29   7  12      137.16      224.11    111.50 o
 -28   8  12      122.72      885.32     75.07 o
 -26   8  12       36.24      -33.13    140.07 o
 -24   8  12        4.19       47.81    174.88 o
 -22   8  12      220.03      -20.55    172.79 o
 -20   8  12       25.52      200.89    163.56 o
 -18   8  12      325.43     1334.86    316.85 o
 -16   8  12       42.30      -79.68    144.69 o
 -12   8  12      825.71     1374.29    272.81 o
 -10   8  12      171.94      279.31    165.24 o
  -8   8  12      475.64      325.86    169.43 o
  -6   8  12      151.04       36.49    136.30 o
  -4   8  12        9.37       98.97    137.98 o
  -2   8  12      930.74     1134.85    204.66 o
   0   8  12      193.68      111.98    141.33 o
   2   8  12     1312.71     1200.39    135.67 o
   4   8  12      326.17      182.84     71.32 o
   6   8  12      120.86      157.48    138.19 o
   8   8  12      199.05      205.10     81.23 o
  10   8  12      320.07      406.02     93.82 o
  12   8  12       83.84      186.08     88.19 o
  14   8  12      160.54       49.32     96.25 o
  16   8  12       20.92       -5.56     78.26 o
  18   8  12       49.97      142.51    173.00 o
  20   8  12       20.70       35.78     90.70 o
  22   8  12      385.64      799.71    127.12 o
  24   8  12       50.75      224.09    215.98 o
  26   8  12       20.79       97.72    156.01 o
 -21   9  12       69.46        7.97    135.46 o
 -19   9  12      208.31      547.30    192.92 o
 -17   9  12       71.58      119.52    162.30 o
 -13   9  12        4.12      206.76    137.56 o
 -11   9  12      405.76      471.39    184.95 o
  -9   9  12       18.60      152.24    140.91 o
  -7   9  12      133.31      471.81    152.24 o
  -5   9  12       74.21       52.42    132.53 o
  -3   9  12      236.86      289.79    152.66 o
  -1   9  12      249.59      358.57    158.53 o
   1   9  12      145.18      255.82    143.43 o
   3   9  12      158.47       19.29    119.94 o
   5   9  12        0.71      -10.48    112.40 o
   7   9  12        2.57       34.81    117.85 o
   9   9  12      276.39      319.99    146.78 o
  11   9  12        1.43      -40.00     62.77 o
  13   9  12      115.40      176.65    114.07 o
  15   9  12        4.43      -54.36     73.51 o
  17   9  12        3.12       77.44     87.23 o
  19   9  12      188.92      155.93     92.28 o
  21   9  12       45.05      207.07    237.79 o
  23   9  12       65.03       51.16    126.23 o
 -16  10  12        0.25       50.33    122.88 o
 -14  10  12        0.75       13.42    123.72 o
 -12  10  12       61.40     -124.14    142.17 o
 -10  10  12        4.27      -25.58    126.23 o
  -8  10  12       70.86      569.94    163.98 o
  -6  10  12       26.08       89.75    120.78 o
  -4  10  12        3.73      408.90    149.72 o
  -2  10  12      105.78      401.77    137.56 o
   0  10  12       23.50      289.38    131.69 o
   2  10  12      137.33       19.29     96.46 o
   4  10  12       11.64      147.62    106.10 o
   6  10  12       33.31      307.41    120.36 o
   8  10  12       28.45      285.60    106.10 o
  10  10  12       34.66      477.26    118.69 o
  -7  11  12       51.77      -93.52     94.36 o
  -5  11  12        2.30       90.59     93.10 o
  -3  11  12       15.91       48.65     94.36 o
  -1  11  12       24.80       77.17     97.30 o
   3  11  12        7.40      202.56    101.07 o
   5  11  12        0.01      187.46     87.23 o
   7  11  12        0.41      298.60     92.68 o
 -39   1  13       45.60     -180.75    180.75 o
 -37   1  13       41.72     -108.93    126.17 o
 -35   1  13       20.38      145.24    159.68 o
 -33   1  13      571.71      408.45    172.08 o
 -31   1  13        1.14     -123.16    123.16 o
 -29   1  13      174.93      215.94    109.40 o
 -27   1  13       62.83      -85.06     85.06 o
 -25   1  13      376.79      414.23    111.43 o
 -23   1  13      641.11      723.50    117.30 o
 -21   1  13        0.04      -73.28     86.70 o
 -19   1  13     1054.17      890.38    101.96 o
 -17   1  13      514.03      323.12     71.26 o
 -15   1  13     2165.68     1885.20    118.76 o
 -13   1  13     1817.31     1525.87    109.33 o
 -11   1  13      245.48      129.73     61.55 o
  -9   1  13     5831.37     5837.21    166.49 o
  -7   1  13       55.21      -26.47     39.18 o
  -5   1  13     3078.43     2992.34    100.47 o
  -3   1  13      969.57     1046.43     90.53 o
  -1   1  13     1382.90     1431.90     89.56 o
   1   1  13     4268.09     4000.58    128.38 o
   3   1  13      178.29      103.56     45.67 o
   5   1  13     2286.17     2029.74     96.52 o
   7   1  13     2806.97     2434.62    104.91 o
   9   1  13       37.19       12.69     46.59 o
  11   1  13     5074.48     4497.64    137.05 o
  13   1  13     3754.37     3792.35    132.36 o
  15   1  13     4725.77     4397.53    142.43 o
  17   1  13       91.61       99.53     57.72 o
  19   1  13      627.20      650.36     78.41 o
  21   1  13      568.10      474.27     78.12 o
  23   1  13        1.95       23.30     63.90 o
  25   1  13      347.52      481.22     83.64 o
  27   1  13       21.03       64.68     70.89 o
  29   1  13        9.13       14.86     88.80 o
  31   1  13        1.40       12.43     94.63 o
  33   1  13      146.12      182.53    108.82 o
  35   1  13      122.63       87.89    125.64 o
  37   1  13       64.49       88.91    169.01 o
 -36   2  13        0.60       -5.20    138.93 o
 -34   2  13      109.08       -8.11    126.97 o
 -32   2  13      558.83      432.17    161.57 o
 -30   2  13     1454.38     1449.12    171.77 o
 -28   2  13        7.38      -19.22     91.41 o
 -26   2  13      428.54      306.43    106.51 o
 -24   2  13      143.91       89.28     87.75 o
 -22   2  13     3235.63     3142.87    188.59 o
 -20   2  13     4503.71     3695.95    201.79 o
 -18   2  13        3.88      -57.74     70.92 o
 -16   2  13       51.32       66.41     81.49 o
 -14   2  13     1360.54     1293.26    115.16 o
 -12   2  13    16164.17    15193.72    279.94 o
 -10   2  13     2699.40     2371.92    122.57 o
  -8   2  13     3697.27     3871.22    135.42 o
  -6   2  13     2509.44     2427.94     99.66 o
  -4   2  13     2168.59     1985.40     96.84 o
  -2   2  13    17482.05    17039.74    247.95 o
   0   2  13     4363.11     4361.42    133.65 o
   2   2  13      442.64      430.89     57.78 o
   4   2  13      376.89      417.83     57.47 o
   6   2  13     2525.52     2141.56     99.46 o
   8   2  13     9313.62     8349.50    177.84 o
  10   2  13      176.26      283.23     56.00 o
  12   2  13     2608.25     2518.90    111.29 o
  14   2  13       17.20      -24.90     50.14 o
  16   2  13     1958.67     1954.03    107.98 o
  18   2  13     3786.50     3475.86    134.65 o
  20   2  13       39.99       -9.18     72.00 o
  22   2  13        4.57       30.53     74.31 o
  24   2  13      111.12       51.21     83.34 o
  26   2  13      480.71      416.39    102.35 o
  28   2  13      449.36      408.78    107.72 o
  30   2  13        9.52      -52.99    110.11 o
  32   2  13      630.77      840.04    165.14 o
  34   2  13       17.76      -27.99    134.83 o
  36   2  13      222.84      272.86    136.27 o
 -35   3  13      179.75       65.16    161.67 o
 -33   3  13     1611.03     1414.08    218.04 o
 -31   3  13        0.03      -95.56     95.56 o
 -29   3  13     1246.28     1383.64    154.77 o
 -27   3  13      253.06       -4.95    124.70 o
 -25   3  13     1632.28     1589.72    141.41 o
 -23   3  13     2925.74     3444.76    189.20 o
 -21   3  13       53.16      115.16     86.83 o
 -19   3  13     2409.70     2023.98    157.55 o
 -17   3  13     2298.39     2246.36    149.68 o
 -15   3  13     4058.81     3877.35    175.86 o
 -13   3  13    10582.65     9896.75    269.01 o
 -11   3  13     1141.44     1315.36    114.73 o
  -9   3  13     8401.45     8553.81    266.91 o
  -7   3  13     2081.95     2040.89    109.50 o
  -5   3  13     5223.03     5109.66    204.94 o
  -3   3  13     8098.22     8273.91    228.85 o
  -1   3  13     9219.83     8893.60    202.27 o
   1   3  13     5625.07     5347.23    178.77 o
   3   3  13      888.98      775.80     86.68 o
   5   3  13     2018.81     1726.71    114.13 o
   7   3  13    14925.50    13915.15    284.99 o
   9   3  13     6326.85     6267.05    192.51 o
  11   3  13     2520.90     2288.26    131.55 o
  13   3  13      282.92      268.73     76.87 o
  15   3  13     3609.90     3317.56    156.53 o
  17   3  13     1686.96     1514.41    122.56 o
  19   3  13     7240.39     6812.87    221.90 o
  21   3  13      188.21      171.65     80.63 o
  23   3  13      195.79      278.17     90.05 o
  25   3  13      253.11      213.44    117.38 o
  27   3  13       51.59       40.45    110.82 o
  29   3  13      560.59      451.97    142.76 o
  31   3  13      114.20      183.14    124.84 o
  33   3  13        8.87       57.32    117.54 o
  35   3  13       66.35      138.22    121.79 o
 -36   4  13       47.14      -69.62    184.95 o
 -34   4  13        0.09      -83.04    185.37 o
 -32   4  13      983.30     1632.17    823.67 o
 -30   4  13     1275.05     1938.80    194.95 o
 -28   4  13      164.28      295.25    224.37 o
 -26   4  13      110.97     -122.25    122.25 o
 -24   4  13       11.53      -32.61    120.36 o
 -22   4  13     6308.28     6117.98    230.78 o
 -20   4  13     3537.31     3229.36    182.55 o
 -18   4  13      263.09      293.50     90.73 o
 -16   4  13      267.27      243.40    109.09 o
 -14   4  13      217.17      231.17    105.58 o
 -12   4  13    14578.72    13931.69    313.85 o
 -10   4  13     4194.78     4146.86    170.50 o
  -8   4  13     1120.59      928.98     98.98 o
  -6   4  13     1255.26     1198.97     90.47 o
  -4   4  13      269.10      214.22     73.24 o
  -2   4  13    23639.22    23052.25    395.72 o
   0   4  13     1445.54     1508.16    113.02 o
   2   4  13        2.08       28.51     53.68 o
   4   4  13        1.29      -10.61     56.97 o
   6   4  13     4822.20     4541.93    168.64 o
   8   4  13    13905.09    13622.12    290.48 o
  10   4  13       92.44       21.88     61.86 o
  12   4  13      743.61      694.43     88.92 o
  14   4  13      261.26      221.16     78.04 o
  16   4  13     1437.75     1467.78    120.86 o
  18   4  13     3007.88     2711.82    182.22 o
  20   4  13       63.30      139.77     97.86 o
  22   4  13        5.45      -40.21     90.27 o
  24   4  13       87.05       35.36    101.75 o
  26   4  13      386.61      444.00    127.90 o
  28   4  13     2344.07     2743.54    227.58 o
  30   4  13       32.68       41.98    132.74 o
  32   4  13       15.47       65.12    126.04 o
  34   4  13       31.28       40.90    119.99 o
 -33   5  13      635.73     1528.55    665.56 o
 -31   5  13        5.12     -111.14    190.40 o
 -29   5  13     1278.36     2764.16    230.66 o
 -27   5  13      157.54      109.88    206.76 o
 -25   5  13      750.32     1347.90    148.04 o
 -23   5  13     1860.10     2262.00    340.75 o
 -21   5  13      167.26      426.52    173.63 o
 -19   5  13     2054.15     2148.10    174.79 o
 -17   5  13      144.11      277.45     95.94 o
 -15   5  13     3310.40     3222.52    183.33 o
 -13   5  13     4000.80     4008.88    201.85 o
 -11   5  13     1819.02     1715.82    181.91 o
  -9   5  13     4249.80     4021.57    164.16 o
  -7   5  13      688.21      531.25     89.57 o
  -5   5  13     5636.41     5680.49    239.89 o
  -3   5  13     2004.67     2073.11    132.39 o
  -1   5  13     2248.30     1952.92    128.14 o
   1   5  13     5971.09     5928.70    190.92 o
   3   5  13     1977.64     1607.78    116.88 o
   5   5  13     5973.32     5964.18    224.45 o
   7   5  13     1450.66     1370.48    132.80 o
   9   5  13     3446.07     3316.37    185.68 o
  11   5  13     1281.18     1314.63    135.22 o
  13   5  13       11.28      -74.41     74.41 o
  15   5  13     2503.20     2392.69    175.82 o
  17   5  13      847.45      950.24    134.08 o
  19   5  13     1440.92     1304.71    152.99 o
  21   5  13      869.26      860.70    144.13 o
  23   5  13      271.85      217.42    114.76 o
  25   5  13      588.92      583.97    140.66 o
  27   5  13      272.19      321.50    134.02 o
  29   5  13      151.94      239.31    128.67 o
  31   5  13       23.22       47.62    114.32 o
 -32   6  13      598.35      378.70    239.05 o
 -30   6  13      269.58      277.50    240.73 o
 -28   6  13        2.80      311.50    263.58 o
 -26   6  13       28.33     -178.66    178.66 o
 -22   6  13     3169.07     2905.94    173.86 o
 -20   6  13      607.91     1474.98    136.72 o
 -18   6  13      622.71      484.39    209.69 o
 -16   6  13      498.78      912.62    261.49 o
 -14   6  13      409.12      657.72    291.05 o
 -12   6  13     4788.36     3948.21    429.66 o
 -10   6  13      691.42     1027.54    199.21 o
  -8   6  13      401.10      342.22    169.43 o
  -6   6  13      274.78       67.21    156.43 o
  -4   6  13        1.44      -62.28     62.28 o
  -2   6  13     5976.96     5312.83    397.79 o
   0   6  13      848.20      970.41    112.49 o
   2   6  13      461.91      589.19    106.94 o
   4   6  13      474.29      492.00     98.05 o
   6   6  13     1871.07     1705.28    144.80 o
   8   6  13     4107.15     3883.90    192.56 o
  10   6  13       22.02       91.76     95.20 o
  12   6  13      180.95      266.61     98.23 o
  14   6  13      228.34      165.96     95.88 o
  16   6  13      333.33      336.35    110.45 o
  18   6  13      899.78     1006.80    190.82 o
  20   6  13        0.63       -1.41     95.39 o
  22   6  13      152.61      253.02    156.22 o
  24   6  13      615.74      834.09    150.56 o
  26   6  13      319.89      432.42    136.56 o
  28   6  13      737.54      831.22    162.94 o
  30   6  13       25.16      121.15    109.56 o
 -29   7  13      409.81      245.34    232.76 o
 -27   7  13       43.80      -72.55    190.82 o
 -25   7  13       10.10      313.67    265.26 o
 -23   7  13      719.00     1675.86    137.56 o
 -21   7  13      364.85      309.93    210.53 o
 -19   7  13      737.96     1405.36    114.07 o
 -15   7  13      745.58     1790.35    117.85 o
 -13   7  13      975.18     2016.40    127.07 o
 -11   7  13      849.45     1887.65    117.85 o
  -9   7  13      771.05     1393.62    104.85 o
  -5   7  13      777.05     1303.03    104.85 o
  -3   7  13     1693.05     1441.05    117.55 o
  -1   7  13     2559.03     2029.62    326.70 o
   1   7  13      219.01      263.86     79.14 o
   3   7  13      284.39       26.59     76.57 o
   5   7  13      971.80      816.49    109.76 o
   7   7  13     1036.73     1143.34    122.15 o
   9   7  13     1311.56     1167.08    124.23 o
  11   7  13       72.43      145.21    113.23 o
  13   7  13       16.76      -22.75     82.42 o
  15   7  13      495.09      571.02    232.76 o
  17   7  13      623.99      670.65    122.23 o
  19   7  13      331.09      330.58    115.78 o
  21   7  13      103.00      286.14    114.59 o
  23   7  13        3.69       79.16    107.20 o
  25   7  13       12.03      132.74    101.90 o
  27   7  13       62.84      291.65    117.85 o
 -26   8  13       41.58      910.06     82.20 o
 -24   8  13        2.96       53.26    148.04 o
 -22   8  13      640.10      416.45    222.27 o
 -12   8  13     1456.32     1780.09    392.54 o
 -10   8  13        0.33      317.05    165.24 o
  -8   8  13      436.99      241.15    166.92 o
  -6   8  13       71.75      267.57    157.27 o
  -4   8  13       21.66       96.46    142.17 o
  -2   8  13      914.23     1045.11    204.66 o
   0   8  13       82.58      117.74     60.15 o
   2   8  13      322.31      373.42     75.15 o
   4   8  13      238.36      387.09    153.49 o
   6   8  13        3.86      -14.74     66.06 o
   8   8  13     1126.88     1091.84    131.69 o
  10   8  13       93.41       25.74    122.67 o
  12   8  13       32.78       98.44    102.33 o
  14   8  13       38.45      195.48     96.46 o
  16   8  13        6.26       27.46     86.45 o
  18   8  13      577.05      589.54    120.40 o
  20   8  13       97.37      144.35    100.18 o
  22   8  13        6.23      210.40    137.56 o
  24   8  13      196.96      295.67    105.20 o
 -21   9  13       59.33       59.55    140.49 o
 -19   9  13      193.53      264.63    185.37 o
 -17   9  13       76.49      226.05    164.82 o
 -15   9  13       16.04      352.28    174.88 o
 -13   9  13      180.05       30.62    131.27 o
 -11   9  13      132.90      246.60    154.75 o
  -9   9  13      184.56      224.79    158.11 o
  -7   9  13      296.61      777.12    191.24 o
  -5   9  13      225.15      181.59    143.01 o
  -3   9  13      241.35      388.35    150.14 o
  -1   9  13      419.35      482.71    155.59 o
   1   9  13       28.49       67.94    118.27 o
   3   9  13      200.11      236.95    135.04 o
   5   9  13      168.58      288.54    141.75 o
   7   9  13      220.56      313.28    153.91 o
   9   9  13      165.07      236.95    136.72 o
  11   9  13       59.64       22.50     69.62 o
  13   9  13      388.51      456.99     95.01 o
  15   9  13      133.88      205.23    183.27 o
  17   9  13       89.69      345.62     88.29 o
  19   9  13       31.82     1177.21    161.88 o
  21   9  13       25.60      -25.16    111.98 o
 -12  10  13      203.06      305.31    143.43 o
 -10  10  13       15.43     -106.94    106.94 o
  -8  10  13      284.90      430.71    169.43 o
  -6  10  13       50.59      -57.88    113.65 o
  -4  10  13       13.69      -82.62    110.72 o
  -2  10  13      179.01      259.18    135.04 o
   0  10  13        4.27      172.79    128.33 o
   2  10  13       64.29      -22.23    100.65 o
   4  10  13       63.96      260.02    129.17 o
   6  10  13       16.41      189.98    110.72 o
   8  10  13      129.35      258.34    117.85 o
  10  10  13        1.33      343.06    126.65 o
  12  10  13       61.95      253.31    110.30 o
  14  10  13      180.65      413.09    131.69 o
  -3  11  13       50.18      153.49    121.20 o
  -1  11  13       59.54      267.15    115.33 o
   1  11  13        7.23      -79.68     87.23 o
   3  11  13       74.81      292.73    113.65 o
 -38   0  14     1617.87     1044.27    295.67 o
 -36   0  14      968.74      885.74    278.89 o
 -34   0  14      195.07      285.60    238.21 o
 -32   0  14      333.77     -132.11    185.79 o
 -30   0  14      237.47      122.04    204.24 o
 -28   0  14    11029.50    11145.99    614.40 o
 -26   0  14     4964.49     4893.80    405.96 o
 -24   0  14      146.37      -98.86     98.86 o
 -22   0  14     7989.88     8381.96    341.27 o
 -20   0  14      580.18      691.19    133.00 o
 -18   0  14    43513.89    40721.38    863.93 o
 -16   0  14    18532.24    17487.11    459.81 o
 -14   0  14      106.95      168.06     82.44 o
 -12   0  14      186.36      217.50     85.51 o
 -10   0  14     1527.12     1366.27    142.64 o
  -8   0  14    90451.61    88027.90   1277.31 o
  -6   0  14    19556.98    20127.82    378.06 o
  -4   0  14     1302.70     1295.75    109.25 o
  -2   0  14    25480.63    25125.06    525.28 o
   0   0  14      621.97      559.20    101.28 o
   2   0  14   100034.27    97261.33   1335.10 o
   4   0  14     2799.33     2832.04    163.71 o
   6   0  14     2830.54     2964.54    163.96 o
   8   0  14    23610.33    22954.88    461.90 o
  10   0  14     4870.27     4811.16    209.00 o
  12   0  14    75714.22    72186.32   1059.96 o
  14   0  14     1819.15     2107.71    158.22 o
  16   0  14     1037.06      987.03    122.32 o
  18   0  14     7504.51     7127.47    268.74 o
  20   0  14     1054.11     1238.20    141.17 o
  22   0  14    11770.06    12079.71    490.47 o
  24   0  14      527.31      518.71    121.81 o
  26   0  14       81.45      111.56    104.22 o
  28   0  14     2990.80     3475.27    236.52 o
  30   0  14      687.54      819.81    152.51 o
  32   0  14     2111.36     2398.04    340.12 o
  34   0  14      463.91      555.68    243.24 o
  36   0  14      272.97      401.77    231.50 o
 -37   1  14      104.83       28.45    142.38 o
 -35   1  14      856.21      663.64    193.79 o
 -33   1  14      285.95      169.13    163.19 o
 -31   1  14     1618.64     1320.48    205.06 o
 -29   1  14     7868.52     7038.27    346.90 o
 -27   1  14      310.73      245.84    105.78 o
 -25   1  14     4541.80     4008.28    219.75 o
 -23   1  14       47.79      -77.71     77.71 o
 -21   1  14    10640.47    10357.29    307.59 o
 -19   1  14    31024.04    29848.21    535.39 o
 -17   1  14     3163.17     3034.17    153.37 o
 -15   1  14     9904.32     9980.90    234.10 o
 -13   1  14      434.86      293.73     64.36 o
 -11   1  14    21464.90    21983.26    350.12 o
  -9   1  14    51201.41    50994.13    601.27 o
  -7   1  14     4974.49     5293.98    148.48 o
  -5   1  14    17511.23    17407.53    243.16 o
  -3   1  14      776.10      536.17     65.68 o
  -1   1  14    47361.81    46017.98    535.35 o
   1   1  14    54152.95    53029.99    587.44 o
   3   1  14    24403.40    24031.52    337.80 o
   5   1  14     9865.07     9974.76    201.22 o
   7   1  14     3748.48     3444.61    125.05 o
   9   1  14     6777.29     6521.56    164.76 o
  11   1  14    25235.10    24579.09    347.91 o
  13   1  14     4678.61     5036.89    151.15 o
  15   1  14     8194.45     8130.87    193.88 o
  17   1  14     1525.49     1599.59    101.20 o
  19   1  14    10030.88    10038.38    228.22 o
  21   1  14     3998.39     4293.94    160.70 o
  23   1  14     4512.79     4708.38    173.76 o
  25   1  14        0.48       81.51     82.73 o
  27   1  14      381.04      394.69    105.53 o
  29   1  14     2521.33     2716.26    189.02 o
  31   1  14      161.58      263.93    106.11 o
  33   1  14     2419.16     3130.25    251.38 o
  35   1  14        3.94      176.98    214.31 o
  37   1  14      272.43      590.07    238.21 o
 -36   2  14     1106.48     1338.10    221.12 o
 -34   2  14       55.90     -134.62    134.62 o
 -32   2  14      808.76      643.80    191.12 o
 -30   2  14        2.28      -34.43    104.13 o
 -28   2  14     6908.77     6676.20    280.04 o
 -26   2  14     2441.29     2268.38    179.47 o
 -24   2  14      736.06      514.42    113.90 o
 -22   2  14     5168.06     5012.38    227.34 o
 -20   2  14      213.80      431.49    103.10 o
 -18   2  14    29981.65    29401.07    530.90 o
 -16   2  14    12654.86    12222.64    312.64 o
 -14   2  14     2608.31     2851.46    323.95 o
 -12   2  14     5723.59     5837.04    212.25 o
 -10   2  14      126.84      256.55     67.28 o
  -8   2  14    37425.36    38226.55    556.48 o
  -6   2  14     7792.40     7954.27    174.22 o
  -4   2  14     2149.17     1880.27     96.08 o
  -2   2  14    18361.96    18771.61    272.12 o
   0   2  14     1439.73     1734.59    107.25 o
   2   2  14    63064.32    62206.70    662.40 o
   4   2  14      393.18      572.58     67.91 o
   6   2  14      745.83      640.95     69.96 o
   8   2  14    22129.13    21650.44    317.30 o
  10   2  14     1092.16     1326.77     91.63 o
  12   2  14    38553.55    37748.43    467.87 o
  14   2  14       36.04       78.25     59.23 o
  16   2  14     1109.94      967.11     87.09 o
  18   2  14     4891.99     4720.02    190.40 o
  20   2  14     1023.79     1086.70    113.72 o
  22   2  14     7442.09     7649.10    249.73 o
  24   2  14      431.54      299.03     96.70 o
  26   2  14        0.31       35.03     86.44 o
  28   2  14     2034.81     2114.80    169.86 o
  30   2  14        3.11      -22.91    101.07 o
  32   2  14     2302.23     2742.35    246.01 o
  34   2  14       45.79       82.48    148.88 o
  36   2  14       15.67       57.63    106.82 o
 -35   3  14      798.41      829.96    244.08 o
 -33   3  14       11.48      -87.58    137.32 o
 -31   3  14     1009.92      808.64    151.33 o
 -29   3  14     2148.55     2331.50    209.43 o
 -27   3  14      701.91      654.66    161.26 o
 -25   3  14     2585.81     2971.73    280.23 o
 -23   3  14      405.53      280.03    127.10 o
 -21   3  14     3827.84     3976.67    193.46 o
 -19   3  14    10440.14    10670.41    310.36 o
 -17   3  14     3762.96     3380.78    188.48 o
 -15   3  14     8406.00     7908.88    251.50 o
 -13   3  14     2032.16     2043.59    186.98 o
 -11   3  14     9003.95     9166.98    261.96 o
  -9   3  14    22926.95    23207.27    426.73 o
  -7   3  14     9568.12     9682.92    223.45 o
  -5   3  14     2261.01     1921.33    162.47 o
  -3   3  14     1982.36     1787.85    128.70 o
  -1   3  14    19678.21    19596.58    321.92 o
   1   3  14    16807.45    16401.39    328.91 o
   3   3  14    13389.72    12945.21    285.21 o
   5   3  14     8522.06     8237.10    240.99 o
   7   3  14     7979.43     7355.09    212.76 o
   9   3  14    11622.26    11244.74    265.80 o
  11   3  14    11446.89    11243.29    267.85 o
  13   3  14     4386.35     4189.71    173.88 o
  15   3  14        9.65       14.33     67.09 o
  17   3  14       30.85       26.16     71.49 o
  19   3  14     2366.75     2381.20    152.55 o
  21   3  14     1417.26     1541.66    132.95 o
  23   3  14     1875.36     1985.36    151.36 o
  25   3  14        3.36      -85.27    111.77 o
  27   3  14      162.44      137.07    113.32 o
  29   3  14     2771.10     3322.58    252.49 o
  31   3  14      117.27       85.55    125.44 o
  33   3  14      604.07      832.37    168.21 o
  35   3  14       19.96       -8.59    122.04 o
 -36   4  14      241.06      -26.42    195.43 o
 -34   4  14      337.84     1299.86    560.30 o
 -32   4  14      128.50     -133.78    195.43 o
 -30   4  14        0.16      515.22    572.04 o
 -28   4  14     3991.41     4707.14    598.25 o
 -26   4  14        3.01     -143.43    176.98 o
 -24   4  14      972.25     1377.46    220.58 o
 -22   4  14      454.49      478.16    141.30 o
 -20   4  14      734.53     1155.77    223.39 o
 -18   4  14    14459.19    13397.24    339.52 o
 -16   4  14      715.87      948.91    112.44 o
 -14   4  14     3710.21     4043.57    329.73 o
 -12   4  14     3793.71     4110.06    249.18 o
 -10   4  14       18.35       55.32     72.07 o
  -8   4  14    11875.25    11461.04    284.19 o
  -6   4  14      325.92      407.03     78.57 o
  -4   4  14      311.51      215.01     73.78 o
  -2   4  14     3977.52     3959.12    167.41 o
   0   4  14      243.95      212.77     76.30 o
   2   4  14    16977.84    17189.66    299.53 o
   4   4  14      778.77      750.06     94.77 o
   6   4  14      859.63      828.49    104.44 o
   8   4  14    10563.63    10280.68    257.03 o
  10   4  14        9.64      115.96     69.64 o
  12   4  14     8136.91     8269.89    237.81 o
  14   4  14      355.78      327.94     80.62 o
  16   4  14      467.84      527.09     92.00 o
  18   4  14     2349.75     2206.83    221.23 o
  20   4  14      366.24      348.10    145.11 o
  22   4  14     1436.45     1391.88    165.92 o
  24   4  14       52.08      -45.64     99.12 o
  26   4  14      201.25      426.22    170.06 o
  28   4  14     1781.52     2028.66    209.78 o
  30   4  14        0.75       23.51    107.90 o
  32   4  14      576.95      693.16    194.59 o
  34   4  14      112.37      275.96    178.66 o
 -33   5  14       33.48     -163.14    163.14 o
 -31   5  14       69.12      -73.81    198.37 o
 -27   5  14     1060.84     1966.88    297.55 o
 -25   5  14      535.18     1240.11    323.97 o
 -23   5  14      321.93       73.39    179.50 o
 -21   5  14       55.42      -31.03    174.88 o
 -19   5  14     2640.95     2799.55    194.38 o
 -17   5  14     2881.35     2605.26    266.52 o
 -15   5  14     2797.34     2915.07    175.44 o
 -13   5  14     2451.43     2958.64    358.99 o
 -11   5  14      526.62      933.13    459.86 o
  -9   5  14     3539.21     3058.91    154.60 o
  -7   5  14     4149.87     4271.87    175.32 o
  -5   5  14      257.88      302.06     71.28 o
  -3   5  14     4077.15     4084.14    171.70 o
  -1   5  14     2095.60     1770.35    128.11 o
   1   5  14     5102.92     4865.02    182.58 o
   3   5  14     6051.77     5825.42    229.88 o
   5   5  14      679.68      636.93    107.79 o
   7   5  14     4841.33     5039.20    219.97 o
   9   5  14     2218.79     2296.87    218.71 o
  11   5  14     2971.24     2979.44    186.45 o
  13   5  14     1333.23     1317.65    144.21 o
  15   5  14       88.13      -29.43     85.31 o
  17   5  14      576.88      531.88    117.92 o
  19   5  14      552.96      410.81    117.97 o
  21   5  14       12.47      -43.15     99.92 o
  23   5  14       90.85      142.12    109.54 o
  25   5  14       86.36       23.61    108.00 o
  27   5  14      104.04      162.96    126.91 o
  29   5  14      657.18      624.91    158.35 o
  31   5  14      170.95      146.41    213.05 o
 -30   6  14        1.31       18.32     61.04 o
 -28   6  14      652.06     1311.92    435.11 o
 -24   6  14     1971.07     2135.41    157.45 o
 -22   6  14      236.74      871.34    404.92 o
 -20   6  14       93.70      140.91    198.37 o
 -18   6  14     1502.42     1723.28    244.08 o
 -16   6  14        7.98       40.26    170.27 o
 -14   6  14     2981.44     3398.99    213.47 o
 -12   6  14      382.74      228.98    166.50 o
 -10   6  14      197.47      434.57     94.57 o
  -8   6  14     2449.69     2283.31    181.59 o
  -6   6  14      331.13      568.27    189.14 o
  -4   6  14      723.72      735.39    105.75 o
  -2   6  14     1766.97     1674.98    141.65 o
   0   6  14       85.60      104.00     79.30 o
   2   6  14     1221.89      911.79    116.24 o
   4   6  14      522.41      578.84    105.80 o
   6   6  14     2112.20     2255.75    161.93 o
   8   6  14     2550.15     2590.09    172.26 o
  10   6  14      246.11      393.25    102.02 o
  12   6  14     1530.62     1517.78    150.43 o
  14   6  14      113.99       70.70     96.37 o
  16   6  14       29.13       47.31     97.09 o
  18   6  14      733.44      766.32    133.40 o
  20   6  14       88.22      110.35    106.09 o
  22   6  14      622.11      849.88    148.42 o
  24   6  14      252.09      124.14    116.36 o
  26   6  14       78.00      109.78    118.67 o
  28   6  14      372.92      408.85    136.89 o
 -27   7  14      284.38      118.69    216.40 o
 -25   7  14      171.37      377.87    242.82 o
 -23   7  14      440.98     1678.38    136.72 o
 -21   7  14        6.22     -101.49    163.56 o
 -19   7  14      196.03       26.00    176.14 o
 -17   7  14      503.36     1181.44    384.37 o
 -15   7  14      633.84      387.09    198.79 o
 -13   7  14      905.18     1985.69    392.12 o
 -11   7  14      110.15      236.11    178.24 o
  -7   7  14      494.54     1775.67    112.40 o
  -5   7  14      310.88      178.00    112.40 o
  -3   7  14     2675.04     2772.91    254.16 o
  -1   7  14       45.71      -11.07     67.97 o
   1   7  14     1175.33      940.40    106.49 o
   3   7  14     1231.68     1033.22    118.30 o
   5   7  14        0.25      -14.25     73.35 o
   7   7  14     1283.09     1609.92    140.62 o
   9   7  14        0.41      145.49     87.96 o
  11   7  14      564.45      464.62    106.87 o
  13   7  14      298.70      352.56    106.96 o
  15   7  14       96.39      285.10    115.75 o
  17   7  14      604.25      855.50    136.89 o
  19   7  14       56.10      169.81    159.37 o
  21   7  14        6.71      -94.56     94.56 o
  23   7  14       17.27      178.35    136.93 o
  25   7  14      206.20      242.25    120.76 o
  27   7  14       65.68      262.53    171.95 o
 -26   8  14        2.55      723.44     80.52 o
 -24   8  14      478.67     1529.62    456.50 o
 -22   8  14        0.22      106.94    181.59 o
 -20   8  14      149.58       54.10    164.82 o
 -18   8  14      165.81     -118.27    165.66 o
 -14   8  14      430.79     1122.22    309.09 o
 -12   8  14        1.60      214.31    172.37 o
 -10   8  14      387.62     1282.13    236.32 o
  -8   8  14      167.58     -125.82    125.82 o
  -6   8  14        5.45      128.33    140.07 o
  -4   8  14      444.57      300.70    163.56 o
  -2   8  14      332.49      312.17     71.83 o
   0   8  14       24.41       42.50     59.81 o
   2   8  14      341.88      232.06     72.35 o
   4   8  14      464.44      479.73     90.53 o
   6   8  14      399.27      490.72     94.96 o
   8   8  14      241.75      282.61     87.35 o
  10   8  14      410.94      588.78    107.75 o
  12   8  14       81.08       55.70     80.35 o
  14   8  14        3.56       36.42    123.09 o
  16   8  14      151.56      168.53     97.62 o
  18   8  14      376.65      416.62    108.30 o
  20   8  14       17.55      101.73     90.63 o
  22   8  14      109.60      373.73     98.73 o
  24   8  14       85.11      190.40    155.17 o
 -15   9  14       53.58      419.80    158.53 o
 -13   9  14       37.57       85.55    147.62 o
 -11   9  14      190.70      153.91    158.95 o
  -9   9  14       29.32      174.46    164.40 o
  -7   9  14      129.08       31.87    138.82 o
  -5   9  14       28.00      151.40    125.82 o
  -3   9  14      349.74      383.32    170.27 o
  -1   9  14       11.04       60.81    136.72 o
   1   9  14      162.92      183.69    146.37 o
   3   9  14       73.11       10.90    122.46 o
   5   9  14       51.94      202.98    142.17 o
   7   9  14      298.69      317.47    150.98 o
   9   9  14        0.03       92.68    132.11 o
  11   9  14      102.16      155.28     73.83 o
  13   9  14       55.57      177.98    162.93 o
  15   9  14       52.95      121.35    126.23 o
  17   9  14       52.99      189.07     81.62 o
  19   9  14        5.56      119.11    109.04 o
 -12  10  14        4.69      671.02    147.20 o
 -10  10  14       42.65      270.92    128.75 o
  -8  10  14        2.41      208.01    129.17 o
  -6  10  14        3.39      104.43    126.23 o
  -2  10  14       18.29       -3.36    137.14 o
   0  10  14       25.66       31.87    126.23 o
   2  10  14       68.43      177.40    132.53 o
   4  10  14       60.57       37.33    126.23 o
   6  10  14       99.05      286.02    146.37 o
   8  10  14       27.76      214.72    126.65 o
  10  10  14       71.60      146.78    119.11 o
  12  10  14        0.52      198.79    117.01 o
 -37   1  15       85.48      144.27    199.21 o
 -35   1  15       63.00      119.83    160.89 o
 -33   1  15       72.25       74.16    141.20 o
 -31   1  15       97.28      -59.78    138.59 o
 -29   1  15       13.79     -111.27    111.27 o
 -27   1  15      211.90      189.67    106.31 o
 -25   1  15      665.12      539.31    125.09 o
 -23   1  15      135.89      -95.95     95.95 o
 -21   1  15       72.69      -63.70     75.01 o
 -19   1  15       50.88        1.72     80.46 o
 -17   1  15      342.43      175.83     93.51 o
 -15   1  15     1820.70     1669.70    119.83 o
 -13   1  15       64.26      -19.92     58.06 o
 -11   1  15      450.23      494.88     72.52 o
  -9   1  15      774.76      500.07     77.04 o
  -7   1  15      925.06      723.44     75.44 o
  -5   1  15     1528.06     1457.11     83.43 o
  -3   1  15      226.86      172.28     53.14 o
  -1   1  15        3.47      284.93     66.34 o
   1   1  15      764.54     1452.22    109.08 o
   3   1  15      359.24      384.13     63.43 o
   5   1  15     1801.23     1675.25    100.69 o
   7   1  15     1876.95     1659.80    100.55 o
   9   1  15      524.63      439.09     69.13 o
  11   1  15     3709.69     3466.26    131.97 o
  13   1  15       20.01      -30.64     53.61 o
  15   1  15      382.59      345.89     69.19 o
  17   1  15        0.42      -43.44     55.74 o
  19   1  15       45.52        1.71     61.32 o
  21   1  15       64.34       -9.98     60.41 o
  23   1  15       60.26       78.47     80.80 o
  25   1  15      106.75       83.21     89.39 o
  27   1  15      226.86      197.54     98.80 o
  29   1  15        6.84      -33.74     91.91 o
  31   1  15      173.43      275.78    113.80 o
  33   1  15        0.28       61.22    118.60 o
  35   1  15       65.93      296.92    197.95 o
 -36   2  15       32.34      161.88    213.89 o
 -34   2  15      171.12       86.36    151.25 o
 -32   2  15       21.19     -125.93    125.93 o
 -30   2  15      902.08      813.12    152.16 o
 -28   2  15      696.36      681.29    134.09 o
 -26   2  15      141.21      212.67    107.97 o
 -24   2  15      208.87      213.67    110.57 o
 -22   2  15      922.84      617.84    126.37 o
 -20   2  15      807.39      908.70    119.30 o
 -18   2  15     3689.50     3395.27    295.74 o
 -16   2  15      109.36      -33.52     90.50 o
 -14   2  15     1655.60     1823.31    179.47 o
 -12   2  15     1723.83     1637.48    161.08 o
 -10   2  15     9222.76     9334.72    263.43 o
  -8   2  15      661.01      525.24    113.72 o
  -6   2  15       12.44       17.88     47.16 o
  -4   2  15     2088.81     1951.08    101.47 o
  -2   2  15     2061.71     2052.75    101.00 o
   0   2  15     1022.18     1062.15     84.67 o
   2   2  15     1541.75     1668.11    104.62 o
   4   2  15       34.66        4.57     51.10 o
   6   2  15     3843.22     3540.27    130.81 o
   8   2  15     2322.45     2057.59    107.28 o
  10   2  15     1443.83     1174.08     88.84 o
  12   2  15     2036.28     1930.22    108.18 o
  14   2  15       36.57       -7.42     66.99 o
  16   2  15     1087.98     1001.62    108.00 o
  18   2  15      214.94      176.82     81.31 o
  20   2  15       30.58       15.79     78.02 o
  22   2  15        1.88      -22.74     75.35 o
  24   2  15       46.46       20.66     82.20 o
  26   2  15      551.13      640.88    118.96 o
  28   2  15       49.10      103.46     93.84 o
  30   2  15      216.98      429.75    136.83 o
  32   2  15       80.60      331.07    143.43 o
  34   2  15       39.23      154.95    129.96 o
  36   2  15       41.03      254.15    156.43 o
 -33   3  15      134.24      174.87    141.51 o
 -31   3  15      332.71      350.11    133.13 o
 -29   3  15        2.75       40.55    103.98 o
 -27   3  15     1669.90     1625.05    208.24 o
 -25   3  15     2467.63     2780.83    175.94 o
 -23   3  15      495.50      327.26    144.91 o
 -21   3  15       16.01       99.38    182.57 o
 -19   3  15       35.16      206.07    154.84 o
 -17   3  15     5285.06     5276.73    224.05 o
 -15   3  15     4080.83     3844.31    193.17 o
 -13   3  15      119.72      252.94     85.79 o
 -11   3  15       90.43      242.92    141.38 o
  -9   3  15       22.00       -3.54     68.52 o
  -7   3  15    10568.59    10038.95    235.30 o
  -5   3  15     4237.00     3892.88    176.73 o
  -3   3  15     1056.62      969.92    102.27 o
  -1   3  15      121.26       61.12     59.98 o
   1   3  15       72.18       83.11     63.18 o
   3   3  15    11520.44    10799.69    269.47 o
   5   3  15     1041.40     1069.35    106.58 o
   7   3  15      294.39      314.35     80.99 o
   9   3  15      178.77      126.32     73.29 o
  11   3  15     1021.15      965.23    103.55 o
  13   3  15     4320.55     3926.41    171.75 o
  15   3  15        6.54        9.77     69.45 o
  17   3  15      320.91      327.31     89.61 o
  19   3  15      104.46       67.20     81.48 o
  21   3  15        0.76      -68.89     74.28 o
  23   3  15     1353.85     1361.84    168.53 o
  25   3  15       38.72       90.32    111.38 o
  27   3  15      161.67      220.11    123.31 o
  29   3  15      186.73      272.02    132.06 o
  31   3  15       31.69      -53.49    109.63 o
  33   3  15      350.21      486.49    148.36 o
 -34   4  15      305.25      109.46    214.31 o
 -32   4  15      194.97      -63.33    182.85 o
 -30   4  15      208.82      793.02    388.98 o
 -28   4  15     1734.94     2367.78    341.80 o
 -26   4  15       17.22      -70.88    163.98 o
 -24   4  15     1274.15     1527.12    201.09 o
 -22   4  15      486.57      358.55    137.09 o
 -20   4  15     1287.26     1003.22    159.47 o
 -18   4  15     4375.50     4929.24    209.40 o
 -16   4  15        0.09        4.11    148.06 o
 -14   4  15     3907.42     3942.25    360.22 o
 -12   4  15      966.01      917.73    145.91 o
 -10   4  15     3267.07     3319.00    176.25 o
  -8   4  15     5592.66     4924.91    194.58 o
  -6   4  15     2994.16     2666.57    130.83 o
  -4   4  15     4033.22     3598.44    172.22 o
  -2   4  15     1012.73     1127.60    109.27 o
   0   4  15     1361.23     1364.78    115.15 o
   2   4  15     5320.61     5211.74    170.33 o
   4   4  15      433.95      380.82     83.17 o
   6   4  15     4790.77     4607.78    180.70 o
   8   4  15      173.14      144.88     76.22 o
  10   4  15     1144.90      894.38    102.29 o
  12   4  15     2167.36     2082.12    142.51 o
  14   4  15     1039.72     1005.72    107.59 o
  16   4  15     2740.75     2588.68    186.96 o
  18   4  15      302.19      362.06    112.44 o
  20   4  15      163.28      233.19    111.79 o
  22   4  15      458.90      470.96    128.81 o
  24   4  15      676.12      600.37    144.05 o
  26   4  15       81.76      -16.14    113.68 o
  28   4  15       21.85      -80.64    107.48 o
  30   4  15       93.57       59.00    117.58 o
  32   4  15       43.02       32.53    111.72 o
 -33   5  15        6.59        4.61    180.34 o
 -31   5  15       53.06       14.26    204.24 o
 -29   5  15       47.11      -92.26    195.85 o
 -27   5  15     1699.54     2177.79    399.67 o
 -25   5  15     2045.15     3350.04    231.08 o
 -23   5  15        7.95      -44.04    182.43 o
 -21   5  15       25.62      720.20    470.97 o
 -19   5  15       18.38      433.95    266.10 o
 -17   5  15     3622.60     3247.65    194.64 o
 -15   5  15     3746.51     3862.75    211.30 o
 -11   5  15       85.57      418.25    297.76 o
  -7   5  15     4907.45     4873.19    227.42 o
  -5   5  15     6215.77     6629.55    313.26 o
  -3   5  15     1201.94     1081.05    110.40 o
  -1   5  15     1144.82     1045.52    126.25 o
   1   5  15      245.59      259.07     94.97 o
   3   5  15     7024.08     6657.03    266.31 o
   5   5  15     1933.66     1995.73    161.14 o
   7   5  15      706.23      783.26    118.10 o
   9   5  15      101.68       22.75     88.46 o
  11   5  15        3.42       -8.76     88.55 o
  13   5  15     2869.14     2902.31    196.01 o
  15   5  15       77.38      132.45    139.03 o
  17   5  15      848.05      873.78    137.67 o
  19   5  15     1310.98     1059.19    148.50 o
  21   5  15      424.48      423.22    149.30 o
  23   5  15      756.17     1126.64    165.02 o
  25   5  15      180.27      134.38    123.26 o
  27   5  15      222.71      141.57    125.13 o
  29   5  15       44.39      -23.36    106.56 o
  31   5  15        5.63      -88.91    157.27 o
 -30   6  15        0.41     -166.08    166.08 o
 -28   6  15      692.67      598.88    257.92 o
 -24   6  15     1630.42     2543.38    538.49 o
 -22   6  15       12.77     -116.59    153.08 o
 -20   6  15      208.20       85.55    193.76 o
 -18   6  15     1582.76     2207.62    492.15 o
 -16   6  15        1.26        5.45    176.56 o
 -14   6  15     2787.20     3290.17    504.31 o
 -10   6  15      245.56      820.79    413.51 o
  -8   6  15     3852.24     3727.81    182.90 o
  -6   6  15     1264.26      999.81    223.11 o
  -4   6  15     4861.06     4198.29    175.70 o
  -2   6  15      528.42      384.27    100.62 o
   0   6  15     1017.40      848.71    116.95 o
   2   6  15     2814.71     2670.45    173.89 o
   4   6  15      406.52      328.04    113.65 o
   6   6  15     2304.26     2187.23    167.56 o
   8   6  15      130.60      174.14     92.02 o
  10   6  15      380.63      338.35    101.77 o
  12   6  15     1634.75     1621.96    163.17 o
  14   6  15      377.60      319.99    109.55 o
  16   6  15     1476.48     1564.69    166.48 o
  18   6  15       37.55       84.74     97.86 o
  20   6  15      466.52      552.23    133.17 o
  22   6  15      220.98      419.96    130.01 o
  24   6  15      315.46      193.57    119.77 o
  26   6  15       19.03      -43.50    107.42 o
  28   6  15       25.81       63.07    113.19 o
 -27   7  15      570.66      945.57    224.37 o
 -25   7  15      592.06      346.41    237.37 o
 -23   7  15      204.20      223.53    205.50 o
 -21   7  15        1.50        0.84    189.98 o
 -19   7  15       62.73       71.71    188.30 o
 -17   7  15      913.83     1901.07    133.36 o
 -15   7  15      987.38     1757.22    127.49 o
 -13   7  15      296.77     1258.57    100.23 o
  -9   7  15      594.70      661.37    212.21 o
  -7   7  15     1789.45     2859.36    149.30 o
  -5   7  15      623.73      816.60    125.40 o
  -3   7  15      562.32      541.65     96.41 o
  -1   7  15       45.41       88.61     73.13 o
   1   7  15      291.52      291.98    162.72 o
   3   7  15     3030.45     2496.15    245.97 o
   5   7  15      224.97      304.00    111.14 o
   7   7  15      397.33      501.23    107.92 o
   9   7  15       82.33      133.01     89.28 o
  11   7  15       88.62      234.52     93.31 o
  13   7  15     1192.30     1131.29    141.22 o
  15   7  15       22.93      120.04     90.39 o
  17   7  15      384.68      269.21    143.43 o
  19   7  15      210.86      164.63    107.25 o
  21   7  15       12.12       36.64    104.32 o
  23   7  15     1095.50     1228.61    165.25 o
  25   7  15       35.26      169.15    105.42 o
 -24   8  15      394.90     1595.76    111.14 o
 -22   8  15        7.41       74.65    161.46 o
 -20   8  15       56.33       -3.36    180.75 o
 -18   8  15      496.37      375.77    208.85 o
 -16   8  15       49.56       65.84    167.75 o
 -14   8  15      476.31     1120.65    227.10 o
 -12   8  15        0.16      165.24    150.14 o
  -8   8  15      972.12     2434.95    113.23 o
  -6   8  15       95.06      136.72    154.33 o
  -4   8  15     1209.30     2469.76    118.69 o
  -2   8  15      384.55      289.00     74.19 o
   0   8  15        0.16      -14.25     82.41 o
   2   8  15     1432.68     1125.42    197.11 o
   4   8  15      400.45      292.95     85.14 o
   6   8  15      313.84      378.14     94.99 o
   8   8  15       81.98      309.17     88.07 o
  10   8  15        0.08      141.87     83.17 o
  12   8  15      908.71      955.26    126.96 o
  14   8  15       44.01       36.59     84.94 o
  16   8  15       86.62      139.38     96.51 o
  18   8  15       61.62      138.73     95.89 o
  20   8  15       60.69      190.06    147.83 o
  22   8  15      101.65      429.27    109.51 o
 -15   9  15      140.49      548.56    190.82 o
 -13   9  15      227.46      400.51    178.66 o
 -11   9  15        2.82      131.27    140.49 o
  -9   9  15       65.74      244.50    164.40 o
  -7   9  15      177.02      123.72    155.59 o
  -5   9  15       60.48      -35.65    129.17 o
  -3   9  15      233.84      311.60    169.01 o
  -1   9  15       27.52      125.40    141.33 o
   1   9  15      126.07      218.08    150.56 o
   3   9  15      278.15      148.46    149.72 o
   5   9  15       77.79      248.28    152.66 o
   7   9  15      269.83      356.48    154.75 o
   9   9  15      104.25      344.73    145.53 o
  11   9  15        2.83      -61.18     64.35 o
  13   9  15      170.97      310.99    113.86 o
  15   9  15        4.34       94.36    104.01 o
  17   9  15      107.46      391.34    111.98 o
  19   9  15       62.85      101.07     98.56 o
 -10  10  15        0.88        2.52    122.46 o
  -8  10  15       93.83      543.10    129.59 o
  -4  10  15      120.87       20.13    122.46 o
  -2  10  15       52.32      -41.94    114.49 o
   0  10  15       20.59      216.40    143.01 o
   2  10  15      219.75      341.38    150.56 o
   4  10  15       23.11      -97.72     97.72 o
   6  10  15      178.44      230.66    130.85 o
   8  10  15      201.70      774.60    165.24 o
 -36   0  16        0.73      -88.91    187.88 o
 -34   0  16     4948.42     4763.37    473.49 o
 -32   0  16      780.96     1087.88    303.63 o
 -30   0  16     3303.95     3309.78    405.13 o
 -28   0  16      236.67      -32.29    201.30 o
 -26   0  16      952.30      750.70    231.50 o
 -24   0  16    13664.14    13252.14    657.60 o
 -22   0  16      111.46      257.08    206.34 o
 -20   0  16     6636.96     5505.39    290.84 o
 -18   0  16      391.03      405.48    113.33 o
 -16   0  16     2207.40     2350.72    190.94 o
 -14   0  16    62265.07    61845.48   1038.33 o
 -12   0  16       11.90      150.13    113.65 o
 -10   0  16    24612.51    23720.78    961.44 o
  -8   0  16      420.12      481.02    100.79 o
  -6   0  16     5694.39     5850.88    212.91 o
  -4   0  16    57698.91    57998.70    780.98 o
  -2   0  16      276.99      309.01     98.54 o
   0   0  16    25596.28    24560.01    520.69 o
   2   0  16       66.06      -66.42     66.42 o
   4   0  16     6390.21     6342.59    243.15 o
   6   0  16    32830.53    31724.78    600.18 o
   8   0  16      904.67     1095.24    126.84 o
  10   0  16     7058.79     7508.53    272.61 o
  12   0  16     1977.03     1819.21    161.28 o
  14   0  16     2708.42     2428.69    178.34 o
  16   0  16    14806.28    13972.83    384.71 o
  18   0  16     1875.81     1904.91    175.25 o
  20   0  16     4106.82     4233.50    236.70 o
  22   0  16      301.37      348.43    112.58 o
  24   0  16     1217.58     1187.71    157.13 o
  26   0  16     1487.13     1633.02    206.34 o
  28   0  16      240.21      304.89    197.11 o
  30   0  16      794.30     1058.95    252.89 o
  32   0  16     1175.11     1421.29    288.96 o
  34   0  16      340.64      424.00    226.89 o
 -35   1  16     1083.11     1222.90    218.68 o
 -33   1  16     1783.72     1569.21    235.56 o
 -31   1  16     6041.16     6364.17    356.29 o
 -29   1  16        7.65     -111.01    111.01 o
 -27   1  16      257.42      -18.39    127.18 o
 -25   1  16     2220.55     2235.88    176.89 o
 -23   1  16     8344.97     8362.97    304.16 o
 -21   1  16    14502.67    13909.40    406.84 o
 -19   1  16       37.71      -77.55     77.55 o
 -17   1  16     1647.05     1769.49    141.24 o
 -15   1  16     3895.79     3701.33    196.46 o
 -13   1  16    31200.16    30796.90    459.56 o
 -11   1  16    29029.19    28246.70    425.21 o
  -9   1  16     3746.30     3540.02    142.94 o
  -7   1  16     4138.88     3990.16    136.74 o
  -5   1  16     6171.79     5812.51    150.33 o
  -3   1  16    39467.84    40090.73    465.45 o
  -1   1  16    18112.54    17965.50    307.21 o
   1   1  16      987.64     1005.94     98.02 o
   3   1  16     4645.86     4621.89    152.03 o
   5   1  16     1418.94     1375.57     97.53 o
   7   1  16    43448.75    41387.98    510.59 o
   9   1  16    10022.58    10299.15    224.07 o
  11   1  16     6965.22     6561.62    180.68 o
  13   1  16     7354.66     6932.40    188.15 o
  15   1  16      863.98      970.24     95.64 o
  17   1  16    17664.12    17192.62    310.39 o
  19   1  16     1539.62     1740.53    117.49 o
  21   1  16     1861.83     2037.03    154.11 o
  23   1  16      551.08      353.38     97.22 o
  25   1  16      232.21      187.79     98.28 o
  27   1  16     2899.52     3137.49    192.84 o
  29   1  16      343.81      426.02    117.89 o
  31   1  16       37.76       -5.69     96.51 o
  33   1  16      343.41      403.87    218.50 o
  35   1  16       13.46      111.56    184.53 o
 -34   2  16     2197.88     2098.20    251.62 o
 -32   2  16      637.39      838.93    197.02 o
 -30   2  16     3353.79     3167.71    273.26 o
 -28   2  16      296.83       69.83    119.19 o
 -26   2  16      292.52       92.86    105.36 o
 -24   2  16     8103.60     7606.43    288.17 o
 -22   2  16      312.32      286.67    111.26 o
 -20   2  16     9082.90     8308.16    287.46 o
 -18   2  16      114.46       31.44     72.43 o
 -16   2  16     1623.76     1856.84    147.82 o
 -14   2  16    30365.76    30541.14    543.49 o
 -12   2  16      192.00      401.67    118.10 o
 -10   2  16    30072.02    29366.20    511.99 o
  -8   2  16      798.82      665.25    122.01 o
  -6   2  16     1455.28     1642.20    162.32 o
  -4   2  16    47854.70    46442.71    676.22 o
  -2   2  16       23.07      287.25     80.51 o
   0   2  16    22865.03    21492.91    404.08 o
   2   2  16      483.97      372.09     92.70 o
   4   2  16     2218.44     2354.56    142.57 o
   6   2  16    25107.36    25234.31    440.75 o
   8   2  16     1347.41     1503.71    120.83 o
  10   2  16     8203.89     8042.75    266.15 o
  12   2  16     2314.02     2205.73    140.87 o
  14   2  16     2170.28     1958.51    136.01 o
  16   2  16    14220.54    14008.89    330.70 o
  18   2  16      913.16      837.30    114.17 o
  20   2  16     2515.91     2705.38    165.59 o
  22   2  16      497.70      344.83     99.45 o
  24   2  16      326.14      375.85    102.43 o
  26   2  16     2599.00     2785.57    183.85 o
  28   2  16      895.62      733.33    157.72 o
  30   2  16      134.48      191.55    133.29 o
  32   2  16      300.01      441.32    143.98 o
  34   2  16      124.96      218.33    125.38 o
 -33   3  16      655.79      397.58    212.63 o
 -31   3  16     3342.41     3199.67    354.80 o
 -29   3  16      211.17      134.47    115.64 o
 -27   3  16       78.32      274.40    242.31 o
 -25   3  16     1237.74     1362.50    197.54 o
 -23   3  16     3326.17     3564.23    419.00 o
 -21   3  16     7338.38     7729.64    330.45 o
 -19   3  16     1226.34     1328.99    137.10 o
 -17   3  16      254.30      391.98    177.90 o
 -15   3  16     3505.75     3336.96    190.66 o
 -13   3  16    14325.80    13785.45    399.42 o
 -11   3  16    10444.59    10936.80    466.30 o
  -9   3  16     4112.10     4240.92    184.62 o
  -7   3  16      137.06      233.57     80.38 o
  -5   3  16     7137.67     7213.82    202.42 o
  -3   3  16    14213.69    13924.31    328.32 o
  -1   3  16    11755.86    11400.34    258.15 o
   1   3  16     6404.13     5918.47    187.14 o
   3   3  16     3776.19     3480.24    167.27 o
   5   3  16     3356.16     3472.84    171.51 o
   7   3  16    18654.55    18308.18    365.89 o
   9   3  16     1941.49     2167.07    143.71 o
  11   3  16     4297.92     4118.67    176.63 o
  13   3  16     1257.44     1404.98    125.10 o
  15   3  16     4358.42     4260.10    189.60 o
  17   3  16    11204.95    10993.63    297.81 o
  19   3  16     1026.81     1270.41    128.78 o
  21   3  16     3085.98     3141.21    260.97 o
  23   3  16      867.31      666.12    135.07 o
  25   3  16      390.07      494.06    134.29 o
  27   3  16     1168.08     1291.87    182.10 o
  29   3  16       54.38       31.54    117.87 o
  31   3  16      151.93      198.37    139.08 o
  33   3  16      196.22      239.75    133.41 o
 -34   4  16      480.89      438.68    239.05 o
 -30   4  16     1248.52     2010.77    558.20 o
 -28   4  16      560.12      930.60    299.02 o
 -26   4  16      268.79      332.15    216.82 o
 -24   4  16     2458.01     2801.44    288.54 o
 -22   4  16        0.26       28.05    122.69 o
 -20   4  16     4919.44     4881.94    282.09 o
 -18   4  16      191.57       93.24    112.65 o
 -16   4  16      123.10       76.25     98.77 o
 -14   4  16     8980.44     8619.41    266.27 o
 -12   4  16       62.83      190.91    124.68 o
 -10   4  16    11561.58    11813.71    574.83 o
  -8   4  16      240.43      252.24     80.53 o
  -6   4  16     1940.04     1683.85    112.04 o
  -4   4  16    20983.70    19386.96    392.14 o
  -2   4  16        3.38        8.28     77.24 o
   0   4  16    10281.31     9660.11    300.41 o
   2   4  16     1866.82     1909.39    121.29 o
   4   4  16       17.04       18.24     64.57 o
   6   4  16    10704.60    10402.52    275.30 o
   8   4  16     1033.46     1024.55    109.06 o
  10   4  16     3978.79     4089.92    184.73 o
  12   4  16     2844.01     2929.97    165.59 o
  14   4  16      198.75      149.98     80.68 o
  16   4  16     6400.40     6108.17    274.73 o
  18   4  16       73.39      161.07    105.45 o
  20   4  16     1236.31     1457.22    165.40 o
  22   4  16     1518.95     1583.88    176.50 o
  24   4  16      120.59      192.59    120.56 o
  26   4  16     1277.08     1596.03    191.21 o
  28   4  16      322.17      311.02    134.44 o
  30   4  16       58.41       26.78    111.87 o
  32   4  16      240.80      278.05    188.30 o
 -29   5  16      209.20       85.14    225.21 o
 -27   5  16      725.08      645.85    269.66 o
 -23   5  16      607.45      962.38    277.63 o
 -21   5  16     1204.09     2403.07    203.82 o
 -19   5  16     1438.00     1657.39    147.60 o
 -17   5  16       37.68      530.33    323.97 o
 -15   5  16     1379.51     2055.10    381.43 o
 -13   5  16     2391.22     2781.17    459.02 o
 -11   5  16     2178.13     3211.23    219.34 o
  -9   5  16     3576.44     5025.09    594.90 o
  -7   5  16      152.96      983.01    556.94 o
  -5   5  16     2830.43     2908.85    201.46 o
  -3   5  16     2600.53     2405.91    194.80 o
  -1   5  16     2445.85     2425.58    179.41 o
   1   5  16     3828.93     3937.43    214.33 o
   3   5  16      655.31      645.11    119.32 o
   5   5  16     2994.27     2883.12    192.72 o
   7   5  16     3409.30     3567.01    211.38 o
   9   5  16      266.12      314.08    104.83 o
  11   5  16     3015.89     3098.48    205.70 o
  13   5  16      908.80      840.93    131.17 o
  15   5  16     1411.62     1385.41    158.63 o
  17   5  16     2192.76     2347.23    194.16 o
  19   5  16     1009.65      957.15    148.22 o
  21   5  16     1418.10     1452.93    205.71 o
  23   5  16      346.00      293.97    130.06 o
  25   5  16      560.14      656.13    151.52 o
  27   5  16      274.12      171.46    126.79 o
  29   5  16        2.25      -28.45     96.38 o
 -26   6  16      102.27      149.30    231.92 o
 -22   6  16        4.86        4.61    180.34 o
 -20   6  16     1582.55     2710.06    179.92 o
 -16   6  16      454.56     1282.53    377.03 o
 -14   6  16     1172.93     1725.22    333.62 o
 -10   6  16     2319.64     2865.89    504.10 o
  -8   6  16      961.05     1938.82    166.50 o
  -6   6  16     1398.79     1068.51    315.17 o
  -4   6  16     1107.83      908.02    125.61 o
  -2   6  16      312.34      281.17     98.53 o
   0   6  16     2764.54     2287.00    167.74 o
   2   6  16     1024.52     1088.45    149.51 o
   4   6  16      238.02      432.14    107.60 o
   6   6  16     1732.62     1618.41    155.00 o
   8   6  16      207.16      120.39     93.09 o
  10   6  16      606.88      472.17    112.82 o
  12   6  16     1458.30     1719.73    172.55 o
  14   6  16      326.90      374.81    118.13 o
  16   6  16     1138.70     1144.69    159.04 o
  18   6  16       97.43       69.90    105.66 o
  20   6  16      183.33      149.19    114.60 o
  22   6  16      517.33      657.95    145.89 o
  24   6  16        0.16       60.36    112.78 o
  26   6  16      362.14      431.51    139.97 o
 -25   7  16        4.20     -152.66    169.01 o
 -23   7  16        2.79      -74.65    170.69 o
 -21   7  16       53.14       -2.10    195.85 o
 -19   7  16      586.79      339.70    226.47 o
 -17   7  16       66.72       46.13    169.85 o
 -15   7  16      359.49      425.68    206.76 o
 -13   7  16      210.38      117.85    187.46 o
  -9   7  16     1267.39     2680.29    144.69 o
  -7   7  16       31.26       68.36    145.53 o
  -5   7  16      651.78     1018.48    238.00 o
  -3   7  16      348.76      176.21     79.65 o
  -1   7  16       25.49       37.06     73.36 o
   1   7  16      710.62      573.43    105.36 o
   3   7  16        2.84       -5.84     74.66 o
   5   7  16      942.88      999.15    245.97 o
   7   7  16      408.01      350.59    117.64 o
   9   7  16       11.86      -78.99     78.99 o
  11   7  16      602.03      707.44    126.36 o
  13   7  16      494.22      479.97    119.21 o
  15   7  16      445.37      632.14    126.99 o
  17   7  16      203.28      153.78    105.81 o
  19   7  16       69.82       52.90    106.26 o
  21   7  16       85.43      147.92    116.92 o
  23   7  16       14.21      -39.68     96.80 o
 -24   8  16       10.99     1308.48     98.14 o
 -22   8  16       96.25     1206.15     90.59 o
 -20   8  16       77.39     -140.07    166.08 o
 -18   8  16       48.32       32.29    176.98 o
 -16   8  16      236.12      218.08    188.30 o
 -14   8  16      123.33      142.17    186.21 o
 -12   8  16       83.84      166.50    162.72 o
  -4   8  16       45.46      164.82    165.24 o
  -2   8  16        4.01       52.11     62.67 o
   0   8  16       29.07      107.31     66.75 o
   2   8  16        6.94       30.52     68.64 o
   4   8  16      239.54      333.19     88.71 o
   6   8  16      178.38      209.82     81.14 o
   8   8  16       41.92      102.47    119.94 o
  10   8  16      178.23      280.53    142.59 o
  12   8  16      307.46      440.57    112.54 o
  14   8  16      107.39      252.58     99.60 o
  16   8  16       77.39      116.39     98.56 o
  18   8  16       14.22       60.93    119.94 o
  20   8  16       18.94      161.55    131.48 o
 -15   9  16      117.14      110.30    151.82 o
 -13   9  16       27.87      -76.33    111.56 o
 -11   9  16       17.59      120.78    135.46 o
  -9   9  16      173.69     1023.72    223.95 o
  -7   9  16        0.35      306.15    150.98 o
  -5   9  16      103.87       28.10    142.59 o
  -3   9  16       21.47      -41.52    145.11 o
  -1   9  16        1.69       77.59    142.59 o
   1   9  16      215.88      424.42    170.69 o
   3   9  16       22.13      214.31    138.82 o
   5   9  16       28.94       83.04    129.59 o
   7   9  16        0.88      403.45    149.72 o
   9   9  16        0.10      170.69    130.85 o
  11   9  16       67.42      166.08    123.72 o
  13   9  16       49.82       39.94    239.47 o
  15   9  16      151.61      525.41    151.40 o
  17   9  16        8.27        7.97    103.59 o
  -2  10  16        0.00      485.23    119.52 o
   4  10  16        0.49      284.34    122.88 o
 -35   1  17       34.24      -18.03    189.98 o
 -33   1  17       88.22     -126.92    126.92 o
 -31   1  17      159.41      209.10    150.42 o
 -29   1  17       46.34      102.65    139.85 o
 -27   1  17       79.34      -80.53    135.90 o
 -25   1  17      120.30      -22.32    125.31 o
 -23   1  17      474.24      373.96    116.93 o
 -21   1  17      331.04      286.67    113.29 o
 -19   1  17      561.64      306.60    119.85 o
 -17   1  17       49.92      -11.05     83.43 o
 -15   1  17      632.89      632.18    106.44 o
 -13   1  17      699.58      425.07    105.19 o
 -11   1  17      267.20       98.99     90.58 o
  -9   1  17     1197.10     1331.04    107.92 o
  -7   1  17      259.66      321.21     70.35 o
  -5   1  17      184.36      197.97     52.58 o
  -3   1  17     1101.67     1399.56     92.66 o
  -1   1  17      198.63      336.88     69.01 o
   1   1  17     2650.18     2350.26    126.12 o
   3   1  17      236.82      116.85     64.03 o
   5   1  17     1520.78     1381.47     97.93 o
   7   1  17      197.74      151.25     62.54 o
   9   1  17       67.58       21.50     61.54 o
  11   1  17     1195.01     1102.53     92.92 o
  13   1  17        0.60      -38.87     57.67 o
  15   1  17       44.26      -16.95     63.88 o
  17   1  17      173.02       96.14     84.98 o
  19   1  17       40.31       47.14     79.25 o
  21   1  17      232.11      175.28     90.28 o
  23   1  17       62.34       91.01     91.42 o
  25   1  17      171.93      214.02     94.46 o
  27   1  17        0.55       87.77     93.25 o
  29   1  17        4.16       95.13     96.57 o
  31   1  17       53.67       22.96    135.02 o
  33   1  17       30.82      122.04    184.95 o
 -34   2  17        5.44      -40.26    176.14 o
 -32   2  17       29.07     -135.51    135.51 o
 -30   2  17     1139.37     1442.18    213.46 o
 -28   2  17      371.27      294.96    220.60 o
 -26   2  17       17.49      -91.48     91.48 o
 -24   2  17      233.96      147.39    107.83 o
 -22   2  17     1189.77     1153.86    144.05 o
 -20   2  17     3631.27     3581.41    220.94 o
 -18   2  17       35.65      -92.27     92.27 o
 -16   2  17      193.35      243.95     96.94 o
 -14   2  17       78.96       31.27     74.87 o
 -12   2  17     1440.72     1265.02    138.47 o
 -10   2  17     6497.09     5765.75    227.21 o
  -8   2  17       12.80      209.75    153.92 o
  -6   2  17       20.73      -22.39     54.02 o
  -4   2  17        2.97       32.81     70.74 o
  -2   2  17     5980.42     5514.04    186.28 o
   0   2  17     3901.55     3886.01    182.30 o
   2   2  17       68.06        0.32     68.89 o
   4   2  17       42.21      -56.43     65.41 o
   6   2  17        8.20      -50.46     66.19 o
   8   2  17     2989.97     2694.12    153.79 o
  10   2  17      726.67      780.75    104.28 o
  12   2  17      373.56      337.67     89.38 o
  14   2  17        1.02      -35.85     73.84 o
  16   2  17       31.74        6.25     81.11 o
  18   2  17     1226.43     1038.64    119.44 o
  20   2  17      719.72      803.74    118.58 o
  22   2  17      193.55      205.21     94.02 o
  24   2  17       16.51        9.20     89.10 o
  26   2  17       35.20       15.65     92.73 o
  28   2  17      277.44      251.44    133.85 o
  30   2  17       11.19       51.26    122.30 o
  32   2  17        4.88      -77.81    105.01 o
 -31   3  17      470.15      520.88    226.05 o
 -29   3  17      107.96      149.23    113.20 o
 -27   3  17      729.76      792.04    181.79 o
 -25   3  17      182.76      -44.65    126.75 o
 -23   3  17     2258.66     1977.51    221.07 o
 -21   3  17      615.12      843.92    236.67 o
 -19   3  17     1277.81     1220.11    139.89 o
 -17   3  17     1565.72     1612.19    202.56 o
 -15   3  17      511.70      592.45    169.00 o
 -13   3  17     4845.56     4853.21    217.91 o
 -11   3  17      289.71      397.33    197.15 o
  -9   3  17     3280.35     2840.00    175.30 o
  -7   3  17     2517.17     2787.86    220.58 o
  -5   3  17        3.12      -29.87     57.87 o
  -3   3  17     5547.07     5066.20    211.02 o
  -1   3  17        5.60       77.27     70.84 o
   1   3  17     4889.31     4707.53    173.18 o
   3   3  17      653.40      528.84     97.57 o
   5   3  17      458.22      481.64     94.92 o
   7   3  17     4976.18     4607.92    195.06 o
   9   3  17      417.90      455.98     97.49 o
  11   3  17     1788.34     1722.54    133.15 o
  13   3  17      754.27      733.18    108.23 o
  15   3  17       30.43       28.55     78.36 o
  17   3  17      748.97      749.81    111.33 o
  19   3  17      437.05      552.32    107.28 o
  21   3  17      667.91      643.58    115.82 o
  23   3  17       67.29       55.12    110.54 o
  25   3  17       55.67      -53.56    112.79 o
  27   3  17      272.35      144.83    128.19 o
  29   3  17      101.24       89.44    121.00 o
  31   3  17       27.76       50.06    113.21 o
 -32   4  17      215.61      386.25    229.82 o
 -30   4  17     1334.00     2351.64    553.59 o
 -28   4  17      505.49      568.27    250.79 o
 -26   4  17        4.99     -156.85    156.85 o
 -24   4  17       55.25      -73.81    177.40 o
 -22   4  17     1052.50     1360.88    283.92 o
 -20   4  17     4372.16     5134.52    227.16 o
 -16   4  17       29.51      339.85    166.79 o
 -14   4  17      349.92      498.73    172.32 o
 -12   4  17     3028.48     2798.00    231.76 o
 -10   4  17     6258.98     6725.88    302.63 o
  -8   4  17     1022.83     1254.92    150.08 o
  -6   4  17      276.86      325.79     93.08 o
  -4   4  17       75.79      -23.74     72.07 o
  -2   4  17     3455.98     3281.11    175.17 o
   0   4  17     6071.35     5804.38    220.51 o
   2   4  17       16.35      -63.26     63.26 o
   4   4  17       59.79      -66.23     66.23 o
   6   4  17       43.50       54.00     77.53 o
   8   4  17     3124.20     3092.28    166.76 o
  10   4  17     2166.80     2335.45    151.18 o
  12   4  17      182.82      119.24     81.73 o
  14   4  17        0.67      -84.42     84.42 o
  16   4  17      336.58      489.63    127.05 o
  18   4  17     1251.17     1333.98    266.10 o
  20   4  17      620.86      662.13    136.49 o
  22   4  17       93.95      100.65    110.84 o
  24   4  17        6.22       38.34    112.31 o
  26   4  17        0.57      -34.06    107.63 o
  28   4  17      252.23      309.27    138.55 o
  30   4  17       27.73       26.65    107.73 o
 -31   5  17      175.40      327.96    219.34 o
 -29   5  17      152.84      112.81    202.56 o
 -27   5  17      492.91      153.08    228.15 o
 -25   5  17      182.54       72.13    201.72 o
 -23   5  17      732.93     1771.90    171.95 o
 -21   5  17      479.22      472.65    233.60 o
 -19   5  17     1300.19     1927.47    337.81 o
 -17   5  17      926.03     1270.47    134.06 o
 -15   5  17      132.10     1029.02    524.23 o
 -13   5  17     1958.83     3267.85    232.34 o
 -11   5  17      513.86     1615.47    172.37 o
  -9   5  17     4502.91     4768.97    466.98 o
  -7   5  17      582.80      755.31    224.37 o
  -5   5  17      174.70      123.66     95.30 o
  -3   5  17     1272.97     1117.77    142.07 o
  -1   5  17      149.76      245.27    106.35 o
   1   5  17     3474.52     3230.54    204.47 o
   3   5  17      363.58      466.09    118.63 o
   5   5  17       79.93        6.63     89.05 o
   7   5  17     1978.83     1748.22    225.21 o
   9   5  17        3.09       38.34     91.48 o
  11   5  17     3020.98     3215.04    206.36 o
  13   5  17      109.71      236.65    115.36 o
  15   5  17      230.24      157.73    105.74 o
  17   5  17       21.22      -94.50     98.30 o
  19   5  17       54.58       76.38    109.62 o
  21   5  17     1001.64     1225.37    171.16 o
  23   5  17       34.78      103.86    115.45 o
  25   5  17       13.30       21.21    111.63 o
  27   5  17      129.61      154.42    117.73 o
 -28   6  17       27.29      164.40    211.79 o
 -22   6  17      330.00      231.50    221.85 o
 -20   6  17     1419.48     2937.79    184.95 o
 -14   6  17      100.63      245.76    186.63 o
 -12   6  17      575.87     1870.04    144.69 o
 -10   6  17     2818.04     3829.56    474.32 o
  -6   6  17        8.80       23.49     87.86 o
  -4   6  17        6.83       67.45     82.22 o
  -2   6  17      247.88      248.73     97.66 o
   0   6  17     2518.07     2626.59    188.22 o
   2   6  17       22.41       63.70     87.66 o
   4   6  17       95.98      109.58     94.41 o
   6   6  17      152.04      136.23     96.80 o
   8   6  17      904.48      894.26    135.66 o
  10   6  17     1225.32     1318.49    153.82 o
  12   6  17      336.17      122.90    110.33 o
  14   6  17        2.60      -32.15     97.09 o
  16   6  17      321.71      321.92    123.15 o
  18   6  17      262.69      210.96    121.26 o
  20   6  17      305.03      439.27    136.92 o
  22   6  17       65.70      145.52    119.48 o
  24   6  17        9.65      -10.54    102.91 o
  26   6  17       15.07       23.31    108.87 o
 -25   7  17       37.71     1538.72    122.88 o
 -23   7  17      136.08      156.01    197.53 o
 -21   7  17       31.26      -30.62    191.66 o
 -19   7  17      384.78       76.33    187.46 o
 -17   7  17      155.46       93.10    202.98 o
 -13   7  17      630.29     1714.44    118.69 o
  -9   7  17     1087.33     2628.28    146.78 o
  -7   7  17      259.19      389.61    197.11 o
  -5   7  17       16.14       18.45    164.40 o
  -3   7  17      709.26      520.00    101.09 o
  -1   7  17        0.81      -85.14     85.14 o
   1   7  17      351.75      321.44     95.41 o
   3   7  17       55.94       27.31     79.05 o
   5   7  17       19.50       30.40     84.55 o
   7   7  17      518.47      387.76    110.38 o
   9   7  17       11.01       82.82     96.25 o
  11   7  17      668.40      589.48    153.08 o
  13   7  17       92.68      168.39    102.02 o
  15   7  17        6.13      128.03     98.28 o
  17   7  17      422.13      446.44    129.59 o
  19   7  17        0.08      138.55    108.79 o
  21   7  17       21.24      134.99    137.35 o
  23   7  17       42.57       80.12    108.37 o
 -22   8  17      182.21     1120.60     96.46 o
 -20   8  17      116.38     1326.51     98.14 o
 -16   8  17      105.69      -41.52    164.82 o
 -14   8  17       65.98       90.59    185.37 o
 -10   8  17      451.79      468.87    221.44 o
  -4   8  17       93.02      312.02    186.21 o
  -2   8  17      223.06      395.48    178.66 o
   0   8  17      108.78      149.82     86.18 o
   2   8  17        1.15      167.07    210.74 o
   4   8  17       15.56      122.80     84.09 o
   6   8  17      114.75      100.87    144.48 o
   8   8  17      244.59      242.18    148.88 o
  10   8  17      161.57      343.81     98.04 o
  12   8  17      215.29      255.75    103.33 o
  14   8  17        5.05      -12.68    151.82 o
  16   8  17       97.78      151.51    126.03 o
  18   8  17       64.48      347.72    125.82 o
  20   8  17       71.21       88.49    135.88 o
 -13   9  17       88.26      322.51    151.40 o
 -11   9  17       33.41      226.47    143.85 o
  -9   9  17      232.82      289.38    157.69 o
  -7   9  17        7.83      408.90    196.27 o
  -5   9  17       27.80     -119.94    119.94 o
  -3   9  17       55.73      -30.20    137.98 o
  -1   9  17        5.24      248.28    163.14 o
   1   9  17      145.57      356.48    174.46 o
   3   9  17       15.62      -88.91    123.30 o
   5   9  17        5.54       67.10    128.33 o
   7   9  17       51.07      405.13    149.72 o
   9   9  17       55.25      444.55    160.20 o
  11   9  17      110.50      392.12    156.85 o
  13   9  17        7.93      145.95     90.17 o
  15   9  17       17.87      -89.75     89.75 o
 -34   0  18      361.49       -0.84    209.27 o
 -32   0  18       27.56     -137.56    182.01 o
 -30   0  18     1403.31     1611.70    307.83 o
 -28   0  18      433.45      582.11    228.15 o
 -26   0  18    13087.87    13198.46    705.41 o
 -24   0  18     1488.50     1610.44    299.86 o
 -22   0  18     1109.75     1037.14    256.66 o
 -20   0  18     6479.68     6426.23    462.16 o
 -18   0  18     2318.46     2318.78    314.96 o
 -16   0  18    33937.85    34974.17   1074.04 o
 -14   0  18      167.79      118.38    102.23 o
 -12   0  18      304.56      342.90    110.72 o
 -10   0  18    11696.75    11174.28    374.76 o
  -8   0  18    11432.72    11171.83    383.30 o
  -6   0  18    47981.45    46373.01    703.02 o
  -4   0  18      765.58      565.51    109.01 o
  -2   0  18        1.96       79.26    153.91 o
   0   0  18    18672.57    16644.68    441.96 o
   2   0  18    16013.71    15364.75    418.20 o
   4   0  18    35031.66    32976.50    651.65 o
   6   0  18     2506.88     2440.48    189.46 o
   8   0  18        7.77       46.71     81.01 o
  10   0  18     7498.56     7402.33    329.01 o
  12   0  18     9333.33     8970.00    316.61 o
  14   0  18    11286.58    12083.73    377.99 o
  16   0  18     1869.46     1878.60    177.31 o
  18   0  18      154.69      203.79    103.67 o
  20   0  18     2665.85     2737.68    336.35 o
  22   0  18     2636.25     2433.69    301.96 o
  24   0  18     3382.93     3991.28    373.67 o
  26   0  18     1436.60     1660.34    298.18 o
  28   0  18       95.95      -28.94    182.01 o
  30   0  18      360.80      312.02    225.21 o
  32   0  18      704.61      755.31    244.92 o
 -33   1  18      611.09      352.73    170.44 o
 -31   1  18        7.37     -186.00    186.00 o
 -29   1  18     3679.41     3438.24    289.13 o
 -27   1  18     3699.67     4166.33    299.80 o
 -25   1  18     3810.12     3278.27    293.78 o
 -23   1  18     2374.70     2155.16    228.99 o
 -21   1  18      210.14      224.28    101.80 o
 -19   1  18    11613.60    11311.87    338.55 o
 -17   1  18     8661.61     9190.75    312.40 o
 -15   1  18    11735.23    11588.41    330.59 o
 -13   1  18     2788.64     3024.40    184.51 o
 -11   1  18       99.18      -35.74     74.51 o
  -9   1  18    26200.45    25911.25    493.57 o
  -7   1  18     7490.77     7672.56    325.20 o
  -5   1  18    24470.19    23437.55    321.98 o
  -3   1  18     2502.00     2043.25    116.29 o
  -1   1  18     1392.29     1018.43    101.10 o
   1   1  18    30826.36    29301.29    432.11 o
   3   1  18     6151.10     5986.56    186.14 o
   5   1  18    25378.07    24318.62    380.85 o
   7   1  18       41.25        6.65     61.30 o
   9   1  18      254.52      298.60     71.11 o
  11   1  18    17283.00    16701.90    309.79 o
  13   1  18      251.29      423.77     93.27 o
  15   1  18     9652.24     9755.04    285.50 o
  17   1  18      217.08      133.37     86.35 o
  19   1  18        7.08       81.36     83.08 o
  21   1  18     7580.75     7618.65    268.00 o
  23   1  18       23.51       35.09     89.85 o
  25   1  18     2669.38     2936.82    192.26 o
  27   1  18      366.71      301.72    110.32 o
  29   1  18       20.37       53.02    130.66 o
  31   1  18     1139.85     1240.03    193.83 o
 -34   2  18       94.76      -18.03    176.56 o
 -32   2  18       69.24      -81.51    124.14 o
 -30   2  18      819.92      599.27    178.19 o
 -28   2  18      252.56      367.71    151.22 o
 -26   2  18     9387.87     9319.41    416.25 o
 -24   2  18      205.47      249.08    124.08 o
 -22   2  18      577.62      571.65    130.95 o
 -20   2  18     2552.88     2526.66    182.57 o
 -18   2  18      852.06      806.24    136.88 o
 -16   2  18    23013.18    23348.74    486.59 o
 -14   2  18        2.09      222.37    162.83 o
 -12   2  18      228.65      215.66    148.00 o
 -10   2  18     7053.77     6792.69    248.56 o
  -8   2  18     5730.37     5777.59    232.83 o
  -6   2  18    27388.92    27626.25    445.34 o
  -4   2  18     1217.34     1012.12    122.90 o
  -2   2  18       88.45      -25.63     67.18 o
   0   2  18    11009.77    10679.12    260.06 o
   2   2  18     6693.65     6675.79    239.32 o
   4   2  18    23248.39    22107.43    431.92 o
   6   2  18     1952.99     1737.32    138.99 o
   8   2  18       92.52      -47.07     69.32 o
  10   2  18     5864.62     5910.52    222.28 o
  12   2  18     4307.76     4259.75    193.76 o
  14   2  18     7085.51     7266.99    248.60 o
  16   2  18     1651.24     1663.10    142.73 o
  18   2  18        0.09        5.93     81.70 o
  20   2  18     2535.72     2586.31    192.37 o
  22   2  18     2127.12     2264.84    167.70 o
  24   2  18     1467.64     1624.95    156.20 o
  26   2  18      658.27      848.29    135.90 o
  28   2  18        1.12      -57.11    104.21 o
  30   2  18      493.65      541.66    148.31 o
 -31   3  18       56.94       80.52    161.88 o
 -29   3  18     1337.07     1333.81    209.76 o
 -27   3  18     1212.32     1412.52    211.35 o
 -25   3  18     2963.77     2601.61    253.71 o
 -23   3  18     1215.42     1028.73    187.21 o
 -21   3  18      355.32      384.09    141.86 o
 -19   3  18     3751.43     3984.75    326.54 o
 -17   3  18     2951.76     2933.91    244.11 o
 -15   3  18     6059.48     6102.44    240.93 o
 -13   3  18     1570.97     1625.59    137.72 o
 -11   3  18      907.24      799.42    145.38 o
  -9   3  18    10693.03    10829.54    312.80 o
  -7   3  18     3301.34     3618.70    260.61 o
  -5   3  18    13411.99    12769.35    287.31 o
  -3   3  18      308.14      625.97    164.64 o
  -1   3  18     1061.26      932.24    104.06 o
   1   3  18    12709.67    12562.52    285.22 o
   3   3  18     2289.09     2309.07    152.90 o
   5   3  18     8611.65     8199.77    259.26 o
   7   3  18      146.40      198.29     94.52 o
   9   3  18      963.46      870.96    111.27 o
  11   3  18     9290.37     9414.79    280.85 o
  13   3  18      133.87      262.14     93.83 o
  15   3  18     3052.66     3366.96    187.66 o
  17   3  18      330.60      199.47     93.97 o
  19   3  18        6.15       44.32     84.22 o
  21   3  18     3227.01     3248.07    234.16 o
  23   3  18       66.70      219.25    140.28 o
  25   3  18     1143.22     1189.85    174.66 o
  27   3  18      102.57      106.80    195.64 o
  29   3  18       83.52      170.28    130.45 o
  31   3  18      816.70      991.84    236.95 o
 -30   4  18      373.16       20.13    212.21 o
 -28   4  18      209.07     1291.33    563.86 o
 -26   4  18     2630.67     3792.65    684.44 o
 -22   4  18      712.87      458.39    233.18 o
 -20   4  18      779.03      739.24    161.67 o
 -18   4  18      480.39      312.44    209.69 o
 -16   4  18     4308.44     3926.14    280.47 o
 -12   4  18      906.53      908.39    159.64 o
 -10   4  18     3013.41     2653.50    223.88 o
  -8   4  18     1696.76     1418.47    180.27 o
  -6   4  18     5624.46     5456.78    198.59 o
  -4   4  18     1608.96     1458.47    135.06 o
  -2   4  18      570.74      398.33     99.35 o
   0   4  18     4510.44     4548.30    206.49 o
   2   4  18      908.75      836.45    102.23 o
   4   4  18     6624.21     6701.30    212.68 o
   6   4  18      931.02      956.75    116.64 o
   8   4  18      261.78      339.49     96.73 o
  10   4  18     3282.55     3416.86    184.25 o
  12   4  18      700.02      784.58    113.08 o
  14   4  18     2450.16     2772.24    212.72 o
  16   4  18     1220.93     1205.88    160.68 o
  18   4  18        9.19       74.25    108.60 o
  20   4  18     1124.01     1251.19    197.95 o
  22   4  18      594.29      504.05    139.93 o
  24   4  18      502.56      656.49    152.80 o
  26   4  18      326.57      354.81    140.40 o
  28   4  18        7.31       24.23    103.88 o
  30   4  18      223.15      362.77    179.92 o
 -29   5  18      205.24      -98.97    170.69 o
 -25   5  18     1543.07     2850.14    200.89 o
 -21   5  18      652.76     1823.07    182.43 o
 -19   5  18      385.70      213.05    210.95 o
 -17   5  18      323.55      276.37    210.53 o
 -15   5  18     2567.89     2850.11    569.94 o
 -11   5  18     1097.45     2415.66    202.98 o
  -9   5  18     1721.12     3077.44    228.56 o
  -7   5  18      829.90      884.24    138.66 o
  -5   5  18     3986.60     3792.60    256.64 o
  -3   5  18      151.36      147.01    121.20 o
  -1   5  18     1434.14     1418.57    157.90 o
   1   5  18     2440.88     2222.42    183.14 o
   3   5  18      262.73      194.79    106.11 o
   5   5  18     2321.75     2116.90    187.85 o
   7   5  18      108.94      230.48    104.67 o
   9   5  18      376.36      359.74    116.60 o
  11   5  18     1003.22      980.63    146.02 o
  13   5  18      389.27      532.81    126.80 o
  15   5  18      810.14      760.15    146.67 o
  17   5  18      720.88      805.02    150.29 o
  19   5  18      223.88      331.98    130.38 o
  21   5  18      840.12      905.96    160.93 o
  23   5  18       26.32       94.82    117.57 o
  25   5  18      429.24      574.28    150.14 o
  27   5  18       46.96      232.77    114.88 o
 -26   6  18      583.80      696.60    250.79 o
 -24   6  18      349.64      314.96    228.15 o
 -22   6  18      433.99      649.21    259.18 o
 -14   6  18      416.85     1441.43    134.20 o
 -12   6  18      331.87      389.19    208.43 o
  -6   6  18     1711.49     2125.98    415.19 o
  -4   6  18     1848.96     1707.75    117.08 o
  -2   6  18      304.42      298.04    101.35 o
   0   6  18     1926.81     1986.69    173.27 o
   2   6  18       30.46      -13.08     91.64 o
   4   6  18     1180.37     1119.77    224.58 o
   6   6  18      642.95      717.51    129.51 o
   8   6  18       58.40       70.51    103.72 o
  10   6  18     1096.80     1208.59    151.88 o
  12   6  18      124.66      141.09    107.89 o
  14   6  18      595.71      670.90    140.70 o
  16   6  18      368.96      462.83    133.94 o
  18   6  18        1.34      105.29    112.39 o
  20   6  18      457.77      506.21    142.93 o
  22   6  18       86.39      242.54    167.33 o
  24   6  18       72.17      104.97    108.64 o
 -23   7  18       31.14       65.42    203.82 o
 -21   7  18      461.71      486.07    239.47 o
 -19   7  18       12.00      -18.87    191.24 o
 -17   7  18       12.19     -109.46    173.63 o
 -15   7  18      537.45      400.51    211.37 o
 -11   7  18      734.97      811.93    250.37 o
  -7   7  18       62.80      245.34    192.08 o
  -5   7  18      526.44      374.93    200.05 o
  -3   7  18       31.44      124.64     86.86 o
  -1   7  18      936.19      995.28    256.66 o
   1   7  18      369.15      333.85    101.10 o
   3   7  18       21.15       20.70     84.87 o
   5   7  18      338.55      312.10    214.93 o
   7   7  18       66.20       46.84     94.19 o
   9   7  18      373.18      550.92    152.66 o
  11   7  18       56.83       79.31     95.07 o
  13   7  18       16.82      -23.35     94.16 o
  15   7  18       93.20      181.79     99.69 o
  17   7  18       84.85        0.99    104.70 o
  19   7  18      416.66      601.10    137.22 o
  21   7  18      420.14      485.60    135.51 o
 -20   8  18       58.59     1182.25     94.78 o
 -18   8  18       11.11       28.52    181.17 o
 -14   8  18      115.60      244.50    201.30 o
 -10   8  18      113.46      257.50    200.05 o
  -2   8  18      428.62     1319.38    123.30 o
   0   8  18      840.37      531.13    108.20 o
   2   8  18        0.08      169.21     79.02 o
   4   8  18      110.65       15.02     76.82 o
   6   8  18      151.42      372.88     94.83 o
   8   8  18       28.99      176.25     84.53 o
  10   8  18      249.36      122.15    158.32 o
  12   8  18        6.47      159.28    148.04 o
  14   8  18       70.72      251.27    101.23 o
  16   8  18       52.93       22.02    109.88 o
  18   8  18        1.64      -11.74    117.43 o
  -9   9  18        0.00      288.54    144.27 o
  -7   9  18       24.75      645.43    189.14 o
  -5   9  18       61.83      -24.32    122.04 o
  -3   9  18        1.09      -34.81    125.82 o
  -1   9  18       77.45      393.38    151.40 o
   1   9  18        1.53      132.53    125.82 o
   3   9  18      127.81      451.68    170.69 o
   7   9  18        1.98      306.57    145.53 o
   9   9  18      124.81      525.07    176.56 o
  13   9  18        1.11      -24.32     81.78 o
 -33   1  19      100.84      204.24    221.02 o
 -31   1  19       13.54     -102.96    136.93 o
 -29   1  19        0.39     -116.18    116.18 o
 -27   1  19        0.96        6.97    144.90 o
 -25   1  19      374.34      292.03    165.44 o
 -23   1  19      212.65      -34.60    218.71 o
 -21   1  19       11.77     -118.46    118.46 o
 -19   1  19       20.85      -68.93     86.19 o
 -17   1  19        8.10      -87.07     87.07 o
 -15   1  19     1142.05     1031.59    147.19 o
 -13   1  19      255.90       30.71     98.07 o
 -11   1  19        0.42      -69.14     69.14 o
  -9   1  19       14.04      -71.69     71.69 o
  -7   1  19      142.26      103.24     87.37 o
  -5   1  19     1617.91     1799.15    169.31 o
  -3   1  19       42.12       76.69     71.37 o
  -1   1  19        1.33      -67.38     67.38 o
   1   1  19      334.56      518.05     99.04 o
   3   1  19       13.73       74.47     79.40 o
   5   1  19     1060.69     1021.89    115.85 o
   7   1  19       45.89      -30.00     76.39 o
   9   1  19       44.12       24.36     77.93 o
  11   1  19      119.45       70.64     83.20 o
  13   1  19       60.71      -26.28     98.19 o
  15   1  19      471.93      382.40     96.61 o
  17   1  19        7.73        8.55     83.97 o
  19   1  19       64.27       99.57     93.44 o
  21   1  19       27.61       -5.71     88.09 o
  23   1  19        4.16      -68.50     82.42 o
  25   1  19      259.33      304.91    106.65 o
  27   1  19       22.97      -99.21    114.46 o
  29   1  19        9.87       22.23    128.28 o
  31   1  19        1.73      119.94    171.95 o
 -32   2  19      134.24      173.21    200.89 o
 -30   2  19      157.89       -7.20    130.58 o
 -28   2  19      422.71      171.91    144.29 o
 -26   2  19      486.22      636.75    175.37 o
 -24   2  19        2.32     -186.12    207.60 o
 -22   2  19      478.47      417.04    130.57 o
 -20   2  19     1050.40     1062.09    144.17 o
 -18   2  19      344.12      317.15    111.19 o
 -16   2  19      685.35      612.46    130.42 o
 -14   2  19       44.62       52.03    111.71 o
 -12   2  19     1858.29     2037.58    155.27 o
 -10   2  19      589.95      585.77    113.01 o
  -8   2  19      585.51      403.98     99.47 o
  -6   2  19     1579.71     1799.59    148.34 o
  -4   2  19      451.35      709.70    151.06 o
  -2   2  19     2616.03     2529.11    143.65 o
   0   2  19       27.58       -0.65     66.35 o
   2   2  19      328.74      241.50     89.79 o
   4   2  19     1125.91     1128.52    125.89 o
   6   2  19     1232.45     1244.68    125.02 o
   8   2  19     1197.00      927.68    115.75 o
  10   2  19        5.35      -68.19     68.19 o
  12   2  19      247.57      172.84     91.26 o
  14   2  19       81.56      152.02     88.18 o
  16   2  19      549.79      545.61    111.10 o
  18   2  19       61.35       -5.80     87.75 o
  20   2  19        7.85      -48.08     81.03 o
  22   2  19       77.36       -8.95     88.84 o
  24   2  19        0.87       34.27     89.43 o
  26   2  19       72.42       20.16    111.50 o
  28   2  19       79.32       -0.56    116.76 o
  30   2  19       13.88      116.59    176.14 o
 -29   3  19        9.61      -68.36    165.66 o
 -27   3  19       68.37      241.90    188.49 o
 -25   3  19     1384.77     1302.81    209.24 o
 -23   3  19     1218.45      898.31    221.85 o
 -21   3  19        0.39      -21.39    186.21 o
 -19   3  19        2.28     -108.20    108.20 o
 -17   3  19      376.60      352.44    140.56 o
 -15   3  19     2922.55     3381.50    415.56 o
 -13   3  19     1643.21     1679.60    191.78 o
 -11   3  19       99.80      336.24    206.08 o
  -9   3  19        4.34      126.89    229.58 o
  -7   3  19     1343.58     1177.08    128.71 o
  -5   3  19     4924.53     4853.41    184.45 o
  -3   3  19     1003.56     1013.48    125.40 o
  -1   3  19      301.60      357.18     87.03 o
   1   3  19       25.86      -22.66     65.42 o
   3   3  19      832.20      717.27    108.94 o
   5   3  19     1642.61     1645.10    142.65 o
   7   3  19     1010.17     1088.90    125.91 o
   9   3  19      543.71      437.96     99.04 o
  11   3  19       33.26       32.79     82.01 o
  13   3  19      508.62      434.63    100.40 o
  15   3  19     1539.50     1726.30    151.62 o
  17   3  19      108.06      203.45     93.24 o
  19   3  19      331.01      323.07    108.38 o
  21   3  19       54.38      -10.16    105.93 o
  23   3  19       55.85       88.71    121.29 o
  25   3  19      332.90      441.03    143.59 o
  27   3  19        0.67      142.37    120.71 o
  29   3  19      129.34      119.50    119.01 o
 -30   4  19      130.16     -171.53    195.85 o
 -28   4  19      452.18     1233.80    385.00 o
 -26   4  19      626.58      534.30    254.57 o
 -24   4  19       43.37      527.97    521.50 o
 -20   4  19      685.81      672.27    234.44 o
 -18   4  19      827.08      764.80    170.21 o
 -16   4  19      429.00      360.06    144.35 o
 -14   4  19       98.56      159.37    193.34 o
 -12   4  19     2436.41     2633.29    236.86 o
 -10   4  19      253.54      299.25    131.37 o
  -8   4  19     1034.50     1087.20    261.91 o
  -6   4  19     1364.08     1507.39    118.44 o
  -4   4  19     1358.72     1463.04    138.08 o
  -2   4  19     2623.14     2560.83    172.11 o
   0   4  19       12.80      -70.53     75.40 o
   2   4  19      774.15      726.34     98.86 o
   4   4  19      644.93      693.45    105.21 o
   6   4  19     1430.01     1361.14    136.52 o
   8   4  19     1341.64     1423.45    135.85 o
  10   4  19        8.75      -54.38     81.17 o
  12   4  19      290.36      200.18    112.94 o
  14   4  19       24.08       13.03    145.11 o
  16   4  19      811.78      886.19    149.58 o
  18   4  19      147.22      122.75    116.12 o
  20   4  19        1.72      -62.49    108.43 o
  22   4  19      128.45      152.75    115.20 o
  24   4  19        3.12      -81.14    112.98 o
  26   4  19      252.51      230.36    127.47 o
  28   4  19       91.14      210.11    155.59 o
 -27   5  19       23.70      -72.55    173.21 o
 -25   5  19     1255.20      546.04    257.50 o
 -23   5  19      522.23      532.20    246.60 o
 -21   5  19       19.71       46.13    205.08 o
 -19   5  19        4.29       93.10    194.59 o
 -15   5  19     2180.73     2783.53    347.46 o
 -13   5  19      520.45      477.26    225.21 o
  -9   5  19        0.53       39.42    156.85 o
  -7   5  19      255.78     1022.43    536.39 o
  -5   5  19     4208.63     3754.48    451.68 o
  -3   5  19      258.53      211.09    109.96 o
  -1   5  19      277.62      174.16    109.65 o
   1   5  19        1.45       20.96    115.12 o
   3   5  19      133.95      191.13    110.17 o
   5   5  19     1967.06     2001.88    184.20 o
   7   5  19      169.43      198.41    113.35 o
   9   5  19       63.28      105.41    102.64 o
  11   5  19        9.11       11.70    103.18 o
  13   5  19       24.01       17.19    105.11 o
  15   5  19     1611.46     1697.61    181.64 o
  17   5  19       37.35       22.02    106.05 o
  19   5  19       70.46     -120.78    164.61 o
  21   5  19      101.06      150.13    120.35 o
  23   5  19       36.48       67.93    118.16 o
  25   5  19      282.75      539.21    184.32 o
 -24   6  19       95.47      -87.23    180.34 o
 -14   6  19      446.53      429.87    227.73 o
 -12   6  19      527.93      626.56    226.47 o
  -4   6  19     1218.46     1049.78    177.19 o
  -2   6  19      831.63      525.27    121.26 o
   0   6  19       49.65      -44.28    127.91 o
   2   6  19      361.84      417.44    140.07 o
   4   6  19      400.50      614.06    120.02 o
   6   6  19      466.30      491.30    125.68 o
   8   6  19      422.70      327.94    121.99 o
  10   6  19        3.19       54.52    102.98 o
  12   6  19      147.20      188.57    116.19 o
  14   6  19       43.43       70.47    109.98 o
  16   6  19      396.79      479.56    134.87 o
  18   6  19       80.43       74.18    110.75 o
  20   6  19       13.71      213.70    120.24 o
  22   6  19      119.57       97.31    114.95 o
 -21   7  19      167.63      -44.45    209.27 o
 -17   7  19        1.49      -83.04    183.69 o
 -15   7  19      658.87      636.63    237.37 o
  -7   7  19       17.20       68.78    169.85 o
  -5   7  19      979.03     1871.10    391.50 o
  -3   7  19       89.35      288.82    127.09 o
  -1   7  19      653.16      645.43    117.88 o
   1   7  19       67.39      103.88     87.83 o
   3   7  19        3.25       46.01     84.72 o
   5   7  19     1100.97     1321.85    153.26 o
   7   7  19       14.31       45.87     93.00 o
   9   7  19      168.64       80.57     97.27 o
  11   7  19      186.12      159.60    110.05 o
  13   7  19       59.35      133.71    101.91 o
  15   7  19      191.37      471.52    277.42 o
  17   7  19        4.51      110.70    106.14 o
  19   7  19      148.53      162.24    115.27 o
 -18   8  19        0.31      901.68     76.33 o
 -16   8  19      165.64     1282.90     85.97 o
 -14   8  19      140.47      110.72    187.88 o
  -2   8  19      332.08      494.87    208.01 o
   0   8  19      235.26      215.26     83.75 o
   2   8  19        6.93      -13.77     72.17 o
   4   8  19      322.26      341.36     96.67 o
   6   8  19      112.93      156.16    188.51 o
   8   8  19       78.70      203.07     90.62 o
  10   8  19       47.61      255.56     91.38 o
  12   8  19       69.47     -108.53    113.65 o
  14   8  19       58.40      136.11     97.39 o
  16   8  19      101.99      175.30    129.59 o
  -3   9  19        5.58      297.76    150.98 o
  -1   9  19      177.87      725.54    198.79 o
   1   9  19       32.73      336.35    145.95 o
   3   9  19       60.59      544.78    169.43 o
 -30   0  20       77.96      304.89    218.08 o
 -28   0  20     2267.18     1946.78    352.28 o
 -26   0  20        2.09     -163.56    163.56 o
 -24   0  20     2319.42     2646.74    370.32 o
 -22   0  20     7817.39     7776.65    557.78 o
 -20   0  20     1290.43     1198.18    301.96 o
 -18   0  20     5202.35     5724.18    456.71 o
 -16   0  20       51.86      -44.45    163.14 o
 -14   0  20     5807.26     5765.28    452.52 o
 -12   0  20    12301.82    12399.53    616.91 o
 -10   0  20     3402.70     3511.93    373.25 o
  -8   0  20     8118.45     8092.71    332.86 o
  -6   0  20      360.80      160.54    110.33 o
  -4   0  20     6245.16     5983.84    241.05 o
  -2   0  20    13681.28    14170.49    358.99 o
   0   0  20     5554.07     5677.03    278.60 o
   2   0  20     7875.54     7516.28    309.35 o
   4   0  20     1099.25     1036.85    146.23 o
   6   0  20     5036.94     4616.72    246.09 o
   8   0  20     8006.86     7964.40    315.45 o
  10   0  20     7698.67     7472.63    308.38 o
  12   0  20     2819.08     2968.46    211.49 o
  14   0  20     1505.73     1575.80    187.46 o
  16   0  20     3038.49     2916.40    335.93 o
  18   0  20     1854.71     2478.14    310.34 o
  20   0  20     3277.61     2834.20    329.64 o
  22   0  20      139.80      322.09    203.82 o
  24   0  20      389.53      453.35    221.85 o
  26   0  20     1056.28     1425.07    280.15 o
  28   0  20      224.08      296.09    210.11 o
  30   0  20      795.53      800.19    246.18 o
 -31   1  20     2954.48     3051.44    398.00 o
 -29   1  20     1767.11     1935.47    241.69 o
 -27   1  20      183.43       31.97    141.38 o
 -25   1  20      535.35      420.51    230.45 o
 -23   1  20       40.23       36.19    147.69 o
 -21   1  20    11344.77    11303.37    456.68 o
 -19   1  20     3520.53     3753.44    275.00 o
 -17   1  20     1082.89      921.07    246.60 o
 -15   1  20     2106.10     2060.84    168.51 o
 -13   1  20       32.38       61.42     98.14 o
 -11   1  20    25578.32    25097.41    506.61 o
  -9   1  20     3532.32     3682.51    202.66 o
  -7   1  20     2165.21     2226.04    163.11 o
  -5   1  20     4496.06     3833.46    177.89 o
  -3   1  20       70.68      117.04     75.45 o
  -1   1  20    28391.25    27235.52    452.48 o
   1   1  20      632.14      988.43    124.62 o
   3   1  20     1713.88     1715.03    142.27 o
   5   1  20     4859.57     4470.13    204.66 o
   7   1  20      375.18      412.90     98.87 o
   9   1  20    14551.00    13833.70    347.34 o
  11   1  20       45.81      125.14     90.08 o
  13   1  20      276.15      200.11     90.16 o
  15   1  20     2194.74     2131.35    161.13 o
  17   1  20      272.83      294.75    103.60 o
  19   1  20     4089.27     4204.14    219.22 o
  21   1  20       25.98      143.32     98.71 o
  23   1  20      281.64      440.89    149.99 o
  25   1  20      569.48      799.06    169.89 o
  27   1  20       45.44      310.61    144.76 o
  29   1  20      902.90     1265.53    198.61 o
 -30   2  20      165.41      134.53    135.80 o
 -28   2  20     1770.43     1791.71    226.41 o
 -26   2  20        6.38      -88.98    125.98 o
 -24   2  20     1001.49      923.14    199.63 o
 -22   2  20     5479.75     5242.20    321.60 o
 -20   2  20     1496.87     1459.59    171.66 o
 -18   2  20     3811.04     3951.98    226.93 o
 -16   2  20      181.86       86.97     94.49 o
 -14   2  20     3025.69     2796.36    193.27 o
 -12   2  20     9083.16     9454.12    312.60 o
 -10   2  20     3466.68     3960.97    303.54 o
  -8   2  20     5232.49     5041.87    222.33 o
  -6   2  20      687.75      649.68     98.12 o
  -4   2  20     4191.06     4426.47    185.14 o
  -2   2  20    10231.75    10138.14    274.61 o
   0   2  20     5553.53     5307.79    200.61 o
   2   2  20     3972.13     4254.77    202.20 o
   4   2  20     1210.48     1103.59    125.49 o
   6   2  20     4353.32     4089.61    197.90 o
   8   2  20     5653.86     5595.67    230.90 o
  10   2  20     5210.73     5052.14    224.59 o
  12   2  20     1095.65     1208.63    130.70 o
  14   2  20     1084.03     1098.24    132.46 o
  16   2  20     2173.06     2178.43    170.09 o
  18   2  20     1537.26     1926.32    161.55 o
  20   2  20     2069.88     1898.29    163.70 o
  22   2  20       92.38      152.02     99.42 o
  24   2  20      345.55      379.61    114.17 o
  26   2  20     1005.17     1108.95    183.27 o
  28   2  20      234.18      231.92    192.92 o
 -29   3  20      522.28      491.94    215.56 o
 -27   3  20      445.78      348.93    200.89 o
 -25   3  20      175.80      104.37    130.17 o
 -23   3  20       35.73       13.08    137.13 o
 -21   3  20     5414.88     5484.42    346.66 o
 -19   3  20      777.42     1010.33    187.00 o
 -17   3  20     1544.62     1547.86    201.31 o
 -15   3  20     1116.98     1205.05    181.17 o
 -13   3  20       16.04       78.79     94.47 o
 -11   3  20     9941.91    10267.26    455.87 o
  -9   3  20      797.28     1046.09    220.81 o
  -7   3  20     2423.49     2486.98    168.01 o
  -5   3  20     2361.88     2469.78    196.01 o
  -3   3  20       33.46       10.11     89.86 o
  -1   3  20    11560.59    11384.67    294.55 o
   1   3  20       79.25       46.46     78.53 o
   3   3  20     2119.23     1853.91    136.86 o
   5   3  20     3386.91     3099.82    182.08 o
   7   3  20       25.64      164.68     92.26 o
   9   3  20     5869.44     5326.81    225.61 o
  11   3  20        0.31       61.39     87.33 o
  13   3  20      803.64      828.63    121.84 o
  15   3  20     1552.40     1576.47    147.30 o
  17   3  20       42.18      193.04     96.04 o
  19   3  20     2432.68     2679.25    219.29 o
  21   3  20      168.25      186.61    125.21 o
  23   3  20      203.10      337.06    137.74 o
  25   3  20      684.79      685.10    162.93 o
  27   3  20       61.94      -38.80    112.81 o
  29   3  20      366.95      296.09    174.88 o
 -28   4  20     1049.52      921.81    284.34 o
 -26   4  20       92.81       98.14    209.69 o
 -24   4  20       52.77      -79.26    194.59 o
 -22   4  20     1322.11     3201.16    257.50 o
 -18   4  20     2377.44     3139.74    378.08 o
 -16   4  20      872.87     1007.00    173.90 o
 -14   4  20      258.61      161.25    135.51 o
 -12   4  20     3266.20     3488.37    276.23 o
 -10   4  20     1784.69     1762.65    206.39 o
  -8   4  20     2214.25     2162.26    212.92 o
  -6   4  20     1618.38     1411.36    144.41 o
  -4   4  20     1074.74      984.47    127.08 o
  -2   4  20     3778.76     3735.86    200.82 o
   0   4  20     2671.02     2665.65    181.19 o
   2   4  20      867.62      797.93    108.74 o
   4   4  20     2000.68     1981.57    138.98 o
   6   4  20     1540.98     1424.04    126.93 o
   8   4  20     1819.79     1772.69    153.20 o
  10   4  20     1425.34     1387.75    171.69 o
  12   4  20      199.52      302.31    126.04 o
  14   4  20      957.09     1016.37    159.20 o
  16   4  20      760.06      529.52    143.92 o
  18   4  20      885.20     1000.27    163.56 o
  20   4  20      553.16      602.76    146.90 o
  22   4  20       14.30       49.90    118.80 o
  24   4  20      282.71      363.81    140.15 o
  26   4  20      252.51      278.47    172.37 o
 -27   5  20      529.82       -8.39    194.59 o
 -25   5  20        3.23     -133.36    173.21 o
 -21   5  20     1188.97     2052.47    187.05 o
 -17   5  20     1134.26     2279.89    504.10 o
 -13   5  20      338.79      444.13    223.11 o
 -11   5  20     2364.11     4440.03    269.24 o
  -9   5  20        1.07      -11.74    163.98 o
  -7   5  20     1791.36     3808.43    258.34 o
  -5   5  20      508.30      637.10    139.16 o
  -3   5  20      376.82      382.90    128.56 o
  -1   5  20     2533.86     2468.14    211.64 o
   1   5  20        5.37       71.34    104.91 o
   3   5  20     1148.61     1005.01    154.33 o
   5   5  20      736.05      742.58    144.12 o
   7   5  20      678.16      888.95    149.28 o
   9   5  20     2444.39     2305.12    240.73 o
  11   5  20       58.86       31.36    109.67 o
  13   5  20      593.28      754.62    154.06 o
  15   5  20      564.67      759.88    150.93 o
  17   5  20       18.15       75.54    114.03 o
  19   5  20      825.17      973.21    167.25 o
  21   5  20       92.92      147.41    122.25 o
  23   5  20       55.31       55.26    254.78 o
 -22   6  20      152.11      -96.04    175.30 o
 -18   6  20      664.24      697.44    253.73 o
  -6   6  20      846.76     2406.85    194.18 o
  -2   6  20      842.23      813.74    135.85 o
   0   6  20      667.10      867.52    136.54 o
   2   6  20      137.61      134.41     96.23 o
   4   6  20      945.59     1090.68    154.48 o
   6   6  20        0.54      -40.15     96.38 o
   8   6  20      811.34      924.42    154.13 o
  10   6  20      357.18      444.65    128.49 o
  12   6  20       32.76      107.58    115.46 o
  14   6  20      603.24      819.40    212.63 o
  16   6  20       57.07      180.27    116.92 o
  18   6  20      362.22      580.36    170.48 o
  20   6  20      121.60      421.64    147.83 o
 -19   7  20        6.52      -62.07    186.21 o
 -13   7  20      203.05      253.73    230.24 o
  -7   7  20      767.56     1686.95    463.21 o
  -3   7  20      243.20      296.92    211.79 o
  -1   7  20      156.94      123.65     95.91 o
   1   7  20       23.60       59.50     90.56 o
   3   7  20      631.62      685.92    195.64 o
   5   7  20      198.68       19.57    112.19 o
   7   7  20      355.56      450.06    121.71 o
   9   7  20      328.64      324.52    112.50 o
  11   7  20        5.22      -94.40     94.40 o
  13   7  20      378.56      465.68    133.80 o
  15   7  20      235.12      799.17    366.75 o
  17   7  20       15.93       96.41    105.49 o
 -16   8  20      110.69     1532.43     90.17 o
 -14   8  20      114.93     1686.77    100.23 o
  -2   8  20       33.82      106.94    174.46 o
   0   8  20       24.06      173.18     80.77 o
   2   8  20       92.15      184.11     85.87 o
   4   8  20      263.27      352.25    105.89 o
   6   8  20        8.60       40.88     94.78 o
   8   8  20      162.87      214.13     86.88 o
  10   8  20       23.45       34.66     98.77 o
  12   8  20       12.60      218.50    101.49 o
 -29   1  21        8.48       52.61    125.15 o
 -27   1  21       55.37     -140.59    140.59 o
 -25   1  21      111.60      -51.20    140.16 o
 -23   1  21       78.21      -47.59    121.02 o
 -21   1  21      215.26       72.22    136.04 o
 -19   1  21        0.06     -141.55    141.55 o
 -17   1  21      133.28      171.49    149.50 o
 -15   1  21      326.01      382.50    143.35 o
 -13   1  21       55.01      -78.28     82.09 o
 -11   1  21      220.58       59.07    100.22 o
  -9   1  21       19.02       49.03     91.74 o
  -7   1  21      490.55      602.27    116.01 o
  -5   1  21      203.34      218.64     79.98 o
  -3   1  21       43.83       -8.89     65.24 o
  -1   1  21      298.23      657.51     97.17 o
   1   1  21       65.92       37.72     81.11 o
   3   1  21      362.52      319.31     99.65 o
   5   1  21       65.46       63.15     90.70 o
   7   1  21        3.52      -40.75     80.00 o
   9   1  21      288.32      290.42     99.92 o
  11   1  21       15.14       49.89     84.78 o
  13   1  21      204.42      305.36    100.55 o
  15   1  21       27.87       11.99     86.66 o
  17   1  21        5.84       14.86     91.73 o
  19   1  21       40.74       19.58    121.07 o
  21   1  21       99.17      103.68    129.44 o
  23   1  21        4.17     -110.84    110.84 o
  25   1  21        2.09       27.13    123.24 o
  27   1  21        1.54       94.38    129.01 o
 -30   2  21      227.55      289.79    200.89 o
 -28   2  21      501.71      358.99    159.39 o
 -26   2  21       48.59     -142.40    142.40 o
 -24   2  21        0.31     -145.55    210.32 o
 -22   2  21        0.03     -121.47    121.47 o
 -20   2  21      825.20      626.43    253.52 o
 -18   2  21     1453.28     1203.18    163.55 o
 -16   2  21        0.98      -97.00     97.00 o
 -14   2  21       67.56      -59.99     86.95 o
 -12   2  21        0.25      -77.49     77.49 o
 -10   2  21     1751.41     1620.07    162.15 o
  -8   2  21     1145.99     1055.79    154.15 o
  -6   2  21       56.86       -1.08     73.52 o
  -4   2  21       31.21       38.53     72.57 o
  -2   2  21      122.71       93.29     78.26 o
   0   2  21     1594.46     1639.49    129.80 o
   2   2  21      428.57      514.33    110.89 o
   4   2  21       54.57       21.36     81.28 o
   6   2  21       70.31       44.48     87.79 o
   8   2  21      199.23      108.45     89.53 o
  10   2  21      693.30      467.97    110.36 o
  12   2  21      517.51      574.67    114.64 o
  14   2  21      239.59      311.54    105.37 o
  16   2  21       96.92       53.64     97.73 o
  18   2  21        4.17       36.82     93.29 o
  20   2  21      248.55      311.98    107.68 o
  22   2  21       20.75      141.33    101.17 o
  24   2  21       87.66       48.28    110.49 o
  26   2  21        0.02       89.33    184.95 o
 -27   3  21      447.05      577.07    232.34 o
 -25   3  21      315.78      417.49    258.55 o
 -23   3  21      317.03      557.32    224.68 o
 -21   3  21      764.23      450.60    163.81 o
 -19   3  21       15.59     -118.54    118.54 o
 -17   3  21     1484.46     1277.35    193.85 o
 -15   3  21      684.47      856.01    171.76 o
 -13   3  21      207.51       62.33    124.61 o
 -11   3  21     1284.87     1510.24    227.66 o
  -9   3  21        3.27      270.32    290.77 o
  -7   3  21     2428.98     3001.64    388.80 o
  -5   3  21      425.95      667.47    112.11 o
  -3   3  21      294.12      443.92    115.92 o
  -1   3  21      982.23      970.14    129.95 o
   1   3  21      174.86      216.34     84.95 o
   3   3  21     3051.77     2825.59    165.78 o
   5   3  21        1.01       20.07     88.39 o
   7   3  21        4.69        5.60     81.50 o
   9   3  21     1275.01     1331.23    143.91 o
  11   3  21      200.68      175.71     95.93 o
  13   3  21     1133.39     1157.04    139.47 o
  15   3  21       98.51       -2.88     91.36 o
  17   3  21       57.57       -1.81    109.14 o
  19   3  21      171.52      154.14    128.33 o
  21   3  21      268.05      209.45    131.80 o
  23   3  21      184.84      128.16    162.09 o
  25   3  21       12.30      -10.53    113.03 o
  27   3  21       42.07      255.82    149.30 o
 -26   4  21       12.53      -32.71    198.79 o
 -24   4  21        5.35     -162.72    162.72 o
 -22   4  21        4.92      -67.52    185.37 o
 -18   4  21     2419.22     3432.98    745.46 o
 -10   4  21     2233.99     2007.17    219.44 o
  -8   4  21     1964.18     2131.25    225.50 o
  -6   4  21      357.40      361.76    142.41 o
  -4   4  21       17.33       20.89     89.35 o
  -2   4  21        1.06      -66.03     82.32 o
   0   4  21     2453.95     2697.53    189.56 o
   2   4  21      893.10     1155.53    118.82 o
   4   4  21      368.90      269.00     87.54 o
   6   4  21        7.27      -70.90     70.90 o
   8   4  21       19.20       45.69    108.14 o
  10   4  21     1894.67     1726.29    190.23 o
  12   4  21      319.43      364.19    132.28 o
  14   4  21      478.46      465.02    138.04 o
  16   4  21       20.40      172.67    118.23 o
  18   4  21        0.01       30.29    116.73 o
  20   4  21      389.00      277.19    136.94 o
  22   4  21       23.51      -56.92     98.45 o
  24   4  21      103.57      167.79    103.29 o
 -25   5  21      212.68      188.30    211.79 o
 -21   5  21      650.00      444.13    242.40 o
 -19   5  21        5.34       88.07    216.82 o
 -17   5  21     1783.13     2755.41    469.92 o
 -15   5  21      185.96      880.64    458.18 o
 -11   5  21     1280.03     3124.84    226.05 o
  -7   5  21     1597.75     3393.66    256.24 o
  -5   5  21      210.66      207.49    117.06 o
  -3   5  21       56.24      -32.89    100.36 o
  -1   5  21     1123.16     1156.78    163.05 o
   1   5  21      225.00      197.72    122.12 o
   3   5  21     2261.78     2225.54    205.54 o
   5   5  21       50.33       60.02    111.96 o
   7   5  21        1.80      114.89    109.82 o
   9   5  21     1357.38     1354.67    176.25 o
  11   5  21      293.13      283.81    129.99 o
  13   5  21      779.17      863.74    159.24 o
  15   5  21       13.60       84.12    116.80 o
  17   5  21       10.24        3.03    114.60 o
  19   5  21      313.28       73.69    116.67 o
  21   5  21      138.19      283.26    126.34 o
  23   5  21      175.87      300.70    173.63 o
 -14   6  21      200.98      324.60    230.24 o
  -8   6  21      920.54     2265.52    151.40 o
  -6   6  21      275.19      157.69    199.21 o
  -4   6  21       40.23      189.10    108.77 o
  -2   6  21       98.09      265.55    106.34 o
   0   6  21      902.23     1010.85    145.39 o
   2   6  21      563.52      566.06    130.11 o
   4   6  21      673.19      623.80    141.47 o
   6   6  21        7.17      -22.36    100.79 o
   8   6  21      105.74      123.15    113.11 o
  10   6  21      961.96      893.31    159.96 o
  12   6  21      158.91      297.00    147.62 o
  14   6  21      282.52      207.68    125.68 o
  16   6  21        0.14       12.23    112.69 o
  18   6  21        7.84      223.20    135.25 o
 -17   7  21      615.22     2542.31    140.07 o
 -15   7  21       15.54      -52.84    158.53 o
 -13   7  21       17.76        0.42    183.27 o
  -7   7  21      661.59      458.81    234.02 o
  -5   7  21        4.72        5.03    180.34 o
  -3   7  21        0.31      216.65    150.56 o
  -1   7  21      473.83      418.75    114.00 o
   1   7  21       58.49       76.33     91.70 o
   3   7  21      474.98      516.08    120.31 o
   5   7  21       92.86      253.29    106.21 o
   7   7  21        2.36      159.55    100.78 o
   9   7  21      324.94      280.00    135.46 o
  11   7  21        0.71      130.35    101.46 o
  13   7  21      440.46      365.16    124.70 o
  15   7  21       38.62      574.98    135.88 o
  -8   8  21      297.66      413.51    226.47 o
  -4   8  21       27.77      264.63    184.95 o
  -2   8  21       96.66      434.90    212.63 o
   0   8  21      240.79      234.23    109.67 o
   2   8  21      101.26      271.87     90.23 o
   4   8  21      216.45      370.55     95.37 o
   6   8  21        0.56      196.15     82.64 o
   8   8  21       69.79      248.70    105.27 o
 -28   0  22      370.20      301.12    218.50 o
 -26   0  22     2145.68     1932.94    364.45 o
 -24   0  22     4985.76     5005.78    494.45 o
 -22   0  22      101.24       96.88    211.79 o
 -20   0  22        5.27     -116.17    171.95 o
 -18   0  22      921.52      743.99    277.21 o
 -16   0  22     5285.48     5771.57    493.20 o
 -14   0  22    10832.20    10963.14    613.98 o
 -12   0  22      243.82      383.32    212.21 o
 -10   0  22       36.16      -24.32    153.91 o
  -8   0  22     1138.58      916.77    266.31 o
  -6   0  22     9190.25     8807.08    559.46 o
  -4   0  22     8960.99     8774.35    387.87 o
  -2   0  22     1707.31     1306.84    198.55 o
   0   0  22      197.36      -10.48    149.30 o
   2   0  22     1288.34     1360.48    254.15 o
   4   0  22     9967.14     9322.08    551.91 o
   6   0  22     4455.94     4883.32    419.38 o
   8   0  22     1387.59     1612.53    281.41 o
  10   0  22      591.67      426.93    205.08 o
  12   0  22      333.52      325.86    198.79 o
  14   0  22     3679.71     3554.70    363.19 o
  16   0  22     1817.70     2237.42    322.51 o
  18   0  22      940.92     1067.33    252.47 o
  20   0  22       99.04       39.84    167.33 o
  22   0  22       91.27      154.75    201.30 o
  24   0  22     1322.22     1630.15    313.70 o
  26   0  22       49.86      288.96    195.43 o
 -27   1  22     2638.26     2822.64    271.08 o
 -25   1  22      243.80      342.38    182.54 o
 -23   1  22     3439.04     3132.07    290.91 o
 -21   1  22      327.40      335.08    158.23 o
 -19   1  22      127.36      -71.84    141.54 o
 -17   1  22     6945.35     7051.23    374.67 o
 -15   1  22      107.97      321.02    171.75 o
 -13   1  22     6303.78     5785.59    328.44 o
 -11   1  22      301.60      245.01    131.03 o
  -9   1  22      127.08      -25.28    119.62 o
  -7   1  22     9808.70     9976.71    324.59 o
  -5   1  22        6.27       52.60     91.30 o
  -3   1  22     8853.32     8878.19    239.66 o
  -1   1  22       17.81       31.08     80.14 o
   1   1  22      290.41      276.41     97.64 o
   3   1  22     9827.78     9827.28    312.83 o
   5   1  22      268.46      452.73    114.47 o
   7   1  22     6966.78     7161.72    271.87 o
   9   1  22      118.88       41.98     87.85 o
  11   1  22      152.31      296.17    102.10 o
  13   1  22     3997.48     3932.06    213.30 o
  15   1  22       59.74       54.18    120.34 o
  17   1  22     2628.84     2836.39    239.89 o
  19   1  22      225.96      260.15    140.29 o
  21   1  22       35.80      140.97    135.77 o
  23   1  22     1394.84     1578.81    212.70 o
  25   1  22      244.32      251.92    139.43 o
  27   1  22      373.70      385.00    207.60 o
 -28   2  22      231.48      162.30    174.88 o
 -26   2  22     1498.47     1470.90    313.91 o
 -24   2  22     3163.68     3038.75    295.30 o
 -22   2  22      196.35       15.62    129.01 o
 -20   2  22       31.62      -47.04    121.72 o
 -18   2  22      998.65     1182.15    204.89 o
 -16   2  22     3581.18     3603.90    232.11 o
 -14   2  22     6990.65     7512.77    298.83 o
 -12   2  22      611.49      679.82    130.33 o
 -10   2  22       90.13       94.00     98.78 o
  -8   2  22     1288.82     1493.60    158.41 o
  -6   2  22     6100.98     5976.09    263.84 o
  -4   2  22     5769.77     6017.10    229.15 o
  -2   2  22     1773.96     1690.59    126.32 o
   0   2  22       74.27       35.89     83.16 o
   2   2  22     1674.81     1655.23    137.78 o
   4   2  22     6550.33     6604.61    262.63 o
   6   2  22     2773.91     3143.70    199.76 o
   8   2  22     1500.75     1297.45    144.14 o
  10   2  22      122.99       88.74     97.90 o
  12   2  22      993.38     1022.26    134.58 o
  14   2  22     3872.45     3979.07    219.62 o
  16   2  22      779.37     1003.07    141.12 o
  18   2  22      696.45      671.50    125.86 o
  20   2  22      102.99      107.39    102.12 o
  22   2  22      120.67      195.55    137.18 o
  24   2  22      933.21     1233.41    270.92 o
 -23   3  22     2255.02     3859.60    304.47 o
 -21   3  22       77.31        8.39    180.75 o
 -19   3  22       30.42       56.20    189.14 o
 -17   3  22     2696.06     2493.05    251.53 o
 -13   3  22     5350.56     5494.86    325.10 o
 -11   3  22       20.79      104.83    127.79 o
  -9   3  22       25.72      134.54    183.94 o
  -7   3  22     5576.22     6172.47    335.70 o
  -5   3  22       35.12      120.70     99.86 o
  -3   3  22     4232.33     3982.81    184.69 o
  -1   3  22      280.73       31.04     94.28 o
   1   3  22        0.95       37.57     83.59 o
   3   3  22     5236.18     5332.86    217.95 o
   5   3  22       47.33       68.55     83.46 o
   7   3  22     4685.58     5216.53    239.54 o
   9   3  22      720.44      839.53    132.34 o
  11   3  22       27.35       27.92     95.58 o
  13   3  22     2772.20     2964.69    198.42 o
  15   3  22       17.63       89.62     97.99 o
  17   3  22      832.89      950.34    168.83 o
  19   3  22      199.78      110.36    118.16 o
  21   3  22        0.24      -54.34    106.88 o
  23   3  22      634.13      973.24    174.46 o
  25   3  22       51.16      258.76    158.95 o
 -24   4  22      882.99      790.12    284.76 o
 -22   4  22      418.10     1231.31    587.35 o
 -14   4  22     2029.13     4588.91    293.99 o
  -8   4  22      902.93     1012.85    282.04 o
  -6   4  22     1380.14     1323.82    193.60 o
  -4   4  22     1664.21     1753.69    188.65 o
  -2   4  22     1358.23     1173.38    121.56 o
   0   4  22       15.18       26.65     89.58 o
   2   4  22     1013.71     1188.60    148.17 o
   4   4  22     1389.55     1289.99    182.46 o
   6   4  22     1368.37     1559.87    190.02 o
   8   4  22     1595.62     1786.71    195.53 o
  10   4  22      104.26      255.02    127.14 o
  12   4  22      790.51      807.61    156.31 o
  14   4  22     1253.95     1631.57    194.84 o
  16   4  22      213.55      422.09    197.11 o
  18   4  22      425.82      363.71    140.36 o
  20   4  22      158.75      190.94    127.14 o
  22   4  22       62.37       13.78    104.96 o
  24   4  22      252.13      310.76    177.82 o
 -23   5  22      711.81      771.25    252.89 o
 -21   5  22        4.44      -22.23    186.21 o
 -19   5  22      398.34      502.42    251.63 o
 -17   5  22      581.39      347.67    236.11 o
 -15   5  22        0.30      143.01    216.82 o
 -13   5  22     1414.36     3130.29    228.98 o
  -7   5  22     1055.79     3335.79    267.15 o
  -3   5  22     1058.66     1005.08    162.25 o
  -1   5  22      324.71      176.05    119.39 o
   1   5  22      281.11      279.83    182.64 o
   3   5  22     1776.69     1872.76    198.14 o
   5   5  22       95.93      103.48    119.40 o
   7   5  22      879.26     1209.45    176.04 o
   9   5  22      441.86      692.00    151.92 o
  11   5  22       93.81      339.24    137.45 o
  13   5  22      915.15     1164.49    173.77 o
  15   5  22        3.70      -40.92    107.59 o
  17   5  22      193.41      287.57    132.83 o
  19   5  22       93.36      241.70    119.24 o
  21   5  22       11.38      -59.55    141.33 o
  -8   6  22      457.29      790.54    245.34 o
  -4   6  22      153.27      299.44    221.44 o
  -2   6  22      285.20      403.80    126.65 o
   0   6  22       14.97      311.01    165.87 o
   2   6  22      629.58      681.03    139.66 o
   4   6  22      275.46      297.05    122.71 o
   6   6  22      129.16      108.85    108.62 o
   8   6  22      340.82      451.12    134.56 o
  10   6  22       21.33      341.19    277.63 o
  12   6  22      314.72      344.80    139.41 o
  14   6  22       68.39      230.09    185.58 o
  16   6  22       22.41       73.50    112.38 o
 -13   7  22      194.54      171.53    215.56 o
  -5   7  22       20.39      218.08    213.05 o
  -3   7  22      368.11      439.52    230.24 o
  -1   7  22      198.90      227.37    101.75 o
   1   7  22      151.90      290.41    100.91 o
   3   7  22      228.77      453.86    191.24 o
   5   7  22        3.20      129.71     99.54 o
   7   7  22      195.69      133.41    121.41 o
   9   7  22      195.09      294.38    132.53 o
  11   7  22       44.69       84.50    105.20 o
   2   8  22      134.94      221.02    100.23 o
   4   8  22        6.62      212.63    100.23 o
   6   8  22       14.27      243.66    103.17 o
 -27   1  23        1.70     -141.33    141.33 o
 -25   1  23       72.27      134.10    149.21 o
 -23   1  23      191.44       55.16    160.99 o
 -21   1  23       48.44      -32.53    153.83 o
 -19   1  23        3.91     -117.24    117.24 o
 -17   1  23        1.01     -107.51    107.51 o
 -15   1  23      158.10     -124.58    124.58 o
 -13   1  23      515.96      374.72    185.58 o
 -11   1  23       46.72       84.82    145.11 o
  -9   1  23       17.54       11.33    127.77 o
  -7   1  23       23.93       27.88    124.49 o
  -5   1  23      245.36      231.35    140.24 o
  -3   1  23      203.13      425.73    106.78 o
  -1   1  23       28.50       15.81     86.12 o
   1   1  23       36.70      -51.24     90.72 o
   3   1  23        0.71      -95.98    109.51 o
   5   1  23      199.07      247.23    130.81 o
   7   1  23      140.95      172.41    128.20 o
   9   1  23      107.74      296.29    141.24 o
  11   1  23        2.38       48.48    120.00 o
  13   1  23       82.00      191.93    138.17 o
  15   1  23       74.47       36.47    130.71 o
  17   1  23       20.76      112.01    127.96 o
  19   1  23        0.11      -11.99    122.56 o
  21   1  23        4.22       38.69    123.93 o
  23   1  23        4.57       60.25    121.42 o
  25   1  23        7.75      244.92    176.98 o
 -26   2  23      136.62      285.60    182.43 o
 -24   2  23      126.17      -42.71    319.57 o
 -22   2  23      189.69      244.84    177.92 o
 -20   2  23      395.86      368.00    279.31 o
 -18   2  23       59.13      -33.74    131.89 o
 -16   2  23      680.77      430.25    175.05 o
 -14   2  23       32.49     -108.07    142.25 o
 -12   2  23      715.63      772.55    163.01 o
 -10   2  23      247.81      254.67    119.92 o
  -8   2  23      140.18       75.85    104.93 o
  -6   2  23      576.51      546.96    125.58 o
  -4   2  23        0.99       83.31     88.35 o
  -2   2  23      931.39      832.20    118.69 o
   0   2  23      238.64      165.50     92.27 o
   2   2  23       20.01       -2.90     83.24 o
   4   2  23      181.21      112.74    102.34 o
   6   2  23        9.19      106.69    100.16 o
   8   2  23      679.22      588.79    122.53 o
  10   2  23        1.06      -14.04     95.94 o
  12   2  23       12.14      -23.07     90.82 o
  14   2  23      227.20      196.07    101.95 o
  16   2  23       79.98      158.18    100.54 o
  18   2  23      125.63       78.17    125.09 o
  20   2  23       50.75      -18.94    127.41 o
  22   2  23        0.05       34.39    170.69 o
 -23   3  23     1078.06     2379.17    242.40 o
 -21   3  23      155.61      -69.62    176.98 o
 -15   3  23      740.28      640.72    172.44 o
 -13   3  23     1717.72     1446.13    204.49 o
 -11   3  23        1.37      -92.84    142.59 o
  -9   3  23       79.14      -43.23    117.65 o
  -7   3  23        5.67       74.54    177.90 o
  -5   3  23      648.62      519.10    123.89 o
  -3   3  23     1498.29     1501.83    175.86 o
  -1   3  23       16.17       96.38    122.00 o
   1   3  23      198.66      141.83     88.34 o
   3   3  23        8.84       97.09     85.53 o
   5   3  23      825.54      805.64    117.14 o
   7   3  23      581.72      518.63    118.62 o
   9   3  23      155.98      172.05    100.10 o
  11   3  23       34.95      100.76     99.01 o
  13   3  23        8.06      -33.47     90.57 o
  15   3  23      317.00      214.83    125.81 o
  17   3  23       77.88       62.27    117.38 o
  19   3  23       43.18       80.83    118.89 o
  21   3  23        9.89      -68.12    106.58 o
  23   3  23       14.98       69.62    146.78 o
 -22   4  23      443.35      493.62    245.76 o
 -12   4  23     1334.55     3997.99    276.79 o
  -4   4  23       25.96      103.98    117.41 o
  -2   4  23     1625.67     1349.10    185.85 o
   0   4  23      502.77      466.74    142.83 o
   2   4  23       40.37       22.98    112.13 o
   4   4  23      499.14      529.66    145.02 o
   6   4  23        0.98       40.71    115.16 o
   8   4  23      797.71      815.09    163.56 o
  10   4  23       71.73      159.44    124.78 o
  12   4  23        0.11      -51.21    108.52 o
  14   4  23      319.75      334.23    140.52 o
  16   4  23        5.78     -117.64    117.64 o
  18   4  23      574.32      775.86    163.81 o
  20   4  23       55.94      123.33    114.90 o
  22   4  23       34.28      127.07    150.56 o
 -21   5  23       22.96     -162.30    162.30 o
 -17   5  23        8.57       79.68    209.69 o
 -13   5  23     1262.90     3334.95    232.34 o
  -9   5  23      475.74     1507.40    595.95 o
  -5   5  23      128.91      157.39    202.56 o
  -3   5  23     2023.97     2317.01    318.31 o
  -1   5  23      100.38      415.73    209.49 o
   1   5  23      138.18      157.60    114.01 o
   3   5  23       62.17      -65.36    101.86 o
   5   5  23      416.00      437.25    139.63 o
   7   5  23      586.66      656.67    155.07 o
   9   5  23      132.06        8.68    112.01 o
  11   5  23       83.40      199.93    329.22 o
  13   5  23      106.73      283.98    131.27 o
  15   5  23      240.43      320.50    129.80 o
  17   5  23      104.23      280.09    129.72 o
  -8   6  23       54.46       24.32    181.17 o
  -6   6  23      424.40      394.64    208.85 o
  -4   6  23       97.01      109.88    196.27 o
  -2   6  23     1221.50     1327.19    167.49 o
   0   6  23       58.92      129.34     98.90 o
   2   6  23       52.17      104.13    107.20 o
   4   6  23      299.94      335.86    126.66 o
   6   6  23       12.17      119.95    112.84 o
   8   6  23      447.66      444.48    139.07 o
  10   6  23        9.64      101.73    115.03 o
  12   6  23       42.31      116.59    148.88 o
  14   6  23      299.09      338.80    132.11 o
  -5   7  23       43.42      297.34    183.27 o
  -3   7  23      635.57     1719.07    434.69 o
   1   7  23      110.65        3.97    114.07 o
   3   7  23      123.54      157.05     94.01 o
   5   7  23      110.51      103.91     96.67 o
   7   7  23      288.19      425.26    143.43 o
   9   7  23      171.59      408.48    152.24 o
 -24   0  24       41.72      -32.71    174.04 o
 -22   0  24     1405.07     1282.06    302.38 o
 -20   0  24     1527.19     1565.14    331.31 o
 -18   0  24     2493.89     2659.32    398.42 o
 -16   0  24     1716.54     1923.30    348.51 o
 -14   0  24      287.29      127.49    210.53 o
 -12   0  24     4909.12     4707.59    477.26 o
 -10   0  24     3257.76     4193.43    462.16 o
  -8   0  24     7369.45     8329.82    576.23 o
  -6   0  24     1681.30     1928.33    322.93 o
  -4   0  24      529.34      394.64    234.02 o
  -2   0  24     5190.09     4957.04    315.96 o
   0   0  24     1775.12     1725.93    295.88 o
   2   0  24     6249.57     5734.67    460.48 o
   4   0  24      478.15      548.56    218.08 o
   6   0  24      188.10      103.59    185.79 o
   8   0  24     2265.99     1982.85    312.02 o
  10   0  24      612.35      890.77    248.28 o
  12   0  24     4465.87     5004.52    453.35 o
  14   0  24       39.47       84.30    193.34 o
  16   0  24      229.17      187.05    197.95 o
  18   0  24     1769.39     2331.78    345.99 o
  20   0  24      111.89      179.92    203.40 o
  22   0  24      773.26      737.70    237.37 o
 -25   1  24      276.51       99.81    190.40 o
 -23   1  24      367.91      307.79    151.45 o
 -21   1  24      306.51      343.47    182.63 o
 -19   1  24     5821.95     6294.91    496.34 o
 -17   1  24      164.25      139.70    161.00 o
 -15   1  24      810.69      575.58    185.78 o
 -13   1  24     1486.18     1285.62    231.08 o
 -11   1  24      839.92      954.68    205.56 o
  -9   1  24    11559.17    11878.29    462.83 o
  -7   1  24       77.79       68.50    150.63 o
  -5   1  24      922.08      924.89    185.07 o
  -3   1  24     1421.33     1533.65    174.18 o
  -1   1  24      797.88      830.93    128.33 o
   1   1  24     5712.65     5655.37    274.25 o
   3   1  24       23.25      105.16    127.76 o
   5   1  24      327.92      283.06    144.42 o
   7   1  24     1458.23     1248.30    194.22 o
   9   1  24     1759.72     2049.38    227.96 o
  11   1  24     4324.81     4773.63    310.57 o
  13   1  24      981.07     1277.99    201.09 o
  15   1  24       92.36      240.24    146.24 o
  17   1  24     1069.85     1227.28    202.07 o
  19   1  24      526.15      536.18    164.52 o
  21   1  24     1017.50     1407.73    209.89 o
  23   1  24      338.63      620.27    219.34 o
 -24   2  24        1.68     -143.43    143.43 o
 -22   2  24      730.89      539.25    181.61 o
 -20   2  24     1051.13     1033.21    215.47 o
 -18   2  24     1991.33     2018.35    248.20 o
 -16   2  24     1166.17     1135.26    204.13 o
 -14   2  24      334.00      195.26    155.47 o
 -12   2  24     2700.07     2874.29    271.78 o
 -10   2  24     2459.03     2319.51    254.30 o
  -8   2  24     4845.61     5096.74    334.02 o
  -6   2  24     1378.50     1545.23    170.05 o
  -4   2  24      818.78      733.98    122.65 o
  -2   2  24     3017.50     2944.90    186.17 o
   0   2  24     1601.02     1740.97    151.89 o
   2   2  24     3749.28     3831.86    201.10 o
   4   2  24      670.79      699.62    117.15 o
   6   2  24      679.90      906.13    141.41 o
   8   2  24     2493.84     2545.51    191.64 o
  10   2  24      251.07      445.78    121.80 o
  12   2  24     1954.37     2003.12    178.44 o
  14   2  24        7.71      205.08    143.63 o
  16   2  24      483.34      803.05    171.82 o
  18   2  24     1187.43     1381.27    209.24 o
  20   2  24      237.66      521.30    216.82 o
 -21   3  24        6.38     2429.08    215.14 o
 -19   3  24     3067.46     6621.25    392.12 o
 -13   3  24      629.54      672.14    182.78 o
 -11   3  24      104.11      404.29    223.11 o
  -9   3  24     4351.95     4325.75    313.74 o
  -7   3  24        4.13      498.46    283.65 o
  -5   3  24     1919.06     1967.06    225.62 o
  -3   3  24      900.97      776.34    138.12 o
  -1   3  24        3.34       61.15    102.04 o
   1   3  24     4396.22     4788.34    246.54 o
   3   3  24      209.61      384.35    111.62 o
   5   3  24      215.34      151.90     90.41 o
   7   3  24      961.33      978.82    141.05 o
   9   3  24      388.48      404.68    117.51 o
  11   3  24     1998.92     2292.86    190.78 o
  13   3  24      493.60      673.79    160.62 o
  15   3  24      332.23      555.86    153.10 o
  17   3  24      968.73     1099.44    179.35 o
  19   3  24      246.54      339.34    167.75 o
 -18   4  24     1020.80      854.29    280.15 o
  -8   4  24     1780.95     4839.70    314.54 o
  -6   4  24      474.79      449.16    220.60 o
  -4   4  24     1026.81     1347.21    254.77 o
  -2   4  24      410.97      407.74    164.82 o
   0   4  24     1461.49     1752.34    208.94 o
   2   4  24     1793.89     1751.54    245.76 o
   4   4  24       79.86       18.87    117.78 o
   6   4  24      602.21      809.90    166.65 o
   8   4  24      710.08      668.06    155.74 o
  10   4  24      346.49      531.57    154.35 o
  12   4  24      877.68     1074.12    216.40 o
  14   4  24        0.09      159.79    168.80 o
  16   4  24      445.84      615.01    155.38 o
  18   4  24      194.51      397.58    174.46 o
  20   4  24      536.36      990.17    246.60 o
 -19   5  24      548.52      460.07    232.76 o
 -17   5  24       36.09      340.54    214.72 o
 -15   5  24      583.43      481.03    244.50 o
  -9   5  24     1247.70     3233.46    223.53 o
  -5   5  24     1172.54     1196.09    290.63 o
  -3   5  24      608.44      622.54    152.87 o
  -1   5  24       44.89      130.86    119.64 o
   1   5  24     1210.78     1292.27    334.25 o
   3   5  24      111.07      232.24    128.76 o
   5   5  24      245.95      361.18    136.69 o
   7   5  24      693.12      903.72    165.71 o
   9   5  24       39.78      121.44    114.77 o
  11   5  24      584.01      683.60    195.85 o
  13   5  24      234.46      488.28    146.93 o
  15   5  24       68.89       77.17    150.98 o
 -12   6  24       30.37       43.62    202.56 o
 -10   6  24      172.10      323.35    210.11 o
  -8   6  24      393.29      635.79    246.18 o
  -2   6  24       64.87      143.85    205.08 o
   0   6  24      326.46      292.73    199.63 o
   2   6  24      312.38      326.93    118.31 o
   4   6  24        9.65      112.41     98.88 o
   6   6  24      425.56      654.35    197.32 o
   8   6  24      129.56      203.02    119.20 o
  10   6  24      158.77      315.36    127.78 o
  -5   7  24      189.39     1651.54    114.07 o
   1   7  24      140.23      223.11    111.56 o
 -21   1  25       13.22      -63.44    127.50 o
 -19   1  25      182.95     -141.71    141.71 o
 -17   1  25      109.88       37.24    177.76 o
 -15   1  25       79.80       13.98    152.84 o
 -13   1  25       67.62     -118.70    118.70 o
 -11   1  25        3.76     -128.65    128.65 o
  -9   1  25      181.59      176.10    207.18 o
  -7   1  25      109.70       26.53    279.31 o
  -5   1  25      335.82      515.73    194.18 o
  -3   1  25       96.41       64.00    115.87 o
  -1   1  25       63.44      -24.62     90.54 o
   1   1  25      125.64      154.20     99.57 o
   3   1  25      480.25      572.76    139.08 o
   5   1  25        1.08       27.23    127.64 o
   7   1  25        5.08      122.19    138.11 o
   9   1  25       10.46     -105.92    123.51 o
  11   1  25       60.05      160.24    142.32 o
  13   1  25       99.03        4.27    134.19 o
  15   1  25       14.32      129.43    133.57 o
  17   1  25       21.72       59.75    130.93 o
  19   1  25        6.66      204.50    236.11 o
  21   1  25        4.92      164.82    158.11 o
 -22   2  25       19.35     -110.72    158.11 o
 -20   2  25       48.56     -123.20    123.20 o
 -18   2  25      773.22      470.17    193.04 o
 -16   2  25      137.72       64.57    157.52 o
 -14   2  25       53.59     -151.19    151.19 o
 -12   2  25        7.80     -127.06    127.06 o
 -10   2  25       27.66     -128.16    128.16 o
  -8   2  25      869.82      867.95    191.59 o
  -6   2  25      180.24      302.67    162.79 o
  -4   2  25      173.88      178.15    186.42 o
  -2   2  25        0.76        8.91    109.12 o
   0   2  25       26.07      -34.14     92.41 o
   2   2  25     1320.09     1649.71    181.67 o
   4   2  25        5.12        9.67    104.11 o
   6   2  25      192.02      225.90    156.43 o
   8   2  25       13.26      -35.32    125.40 o
  10   2  25       97.79      243.11    142.04 o
  12   2  25      221.33      362.55    151.39 o
  14   2  25        0.03      133.68    137.98 o
  16   2  25      136.21      251.68    150.14 o
  18   2  25       94.91       85.65    126.89 o
 -17   3  25      167.97      -61.23    198.79 o
 -11   3  25      190.19      361.93    214.31 o
  -9   3  25      325.69       77.83    149.61 o
  -7   3  25      519.44      523.00    163.40 o
  -5   3  25     1108.16     1355.13    195.31 o
  -3   3  25      197.93      288.96    119.39 o
  -1   3  25      382.80      284.73    117.82 o
   1   3  25      183.60      223.75    115.65 o
   3   3  25      976.40     1012.81    137.65 o
   5   3  25      184.05      154.72     97.79 o
   7   3  25       42.41       -3.43     89.13 o
   9   3  25      242.12      301.05    115.59 o
  11   3  25       35.76        5.86    113.38 o
  13   3  25      281.14      322.86    142.80 o
  15   3  25      152.12      370.94    136.10 o
 -14   4  25      129.35      250.37    208.43 o
  -6   4  25      181.20     1419.02    728.47 o
  -4   4  25      236.37      173.21    200.05 o
  -2   4  25       40.78      -76.97    115.37 o
   0   4  25      140.84      214.75    105.11 o
   2   4  25     1035.51     1082.18    181.03 o
   4   4  25        5.52        4.50    121.67 o
   6   4  25      278.86      407.45    146.05 o
   8   4  25       17.93     -114.99    114.99 o
  10   4  25       34.16      149.07    121.68 o
  12   4  25      438.91      665.51    156.99 o
  14   4  25       71.56      174.48    119.01 o
  16   4  25       66.62      208.01    166.92 o
 -15   5  25      568.90      568.69    245.76 o
 -13   5  25        0.16       22.23    182.43 o
  -7   5  25      773.21     1827.26    186.21 o
  -5   5  25      196.25      488.16    229.82 o
  -3   5  25        0.16      276.79    209.27 o
  -1   5  25       95.24      160.10    129.74 o
   1   5  25      143.70      304.06    134.44 o
   3   5  25      411.00      735.36    241.78 o
   5   5  25      219.51      718.01    353.75 o
   7   5  25       68.06      196.61    189.14 o
   9   5  25      119.73       74.10    116.49 o
  11   5  25       62.94      269.66    162.30 o
  13   5  25      218.79      253.31    180.34 o
  -2   6  25       10.58      132.11    167.75 o
   0   6  25       13.55      187.46    174.04 o
   2   6  25      409.84      407.16    124.45 o
   4   6  25        5.56       85.90     95.45 o
 -18   0  26        6.14     -163.56    163.56 o
 -16   0  26      291.66      376.19    257.08 o
 -14   0  26     4895.63     4699.21    494.45 o
 -12   0  26     1582.48     2440.82    390.87 o
 -10   0  26     1190.07     1398.65    329.64 o
  -8   0  26      255.11     -202.14    209.69 o
  -6   0  26      129.36       61.23    231.50 o
  -4   0  26     6829.63     7660.06    592.17 o
  -2   0  26      636.73     1074.67    341.17 o
   0   0  26     2130.47     1751.94    241.06 o
   2   0  26      544.52      204.04    191.24 o
   4   0  26      725.10     1079.50    286.44 o
   6   0  26     7099.38     7910.43    577.91 o
   8   0  26      139.46      444.55    243.66 o
  10   0  26     1271.57     1204.05    292.73 o
  12   0  26      329.46      333.41    227.73 o
  14   0  26       21.22      304.47    213.47 o
  16   0  26     1885.02     2562.02    358.57 o
  18   0  26       18.76       80.94    172.79 o
 -19   1  26        2.48     -153.49    174.46 o
 -17   1  26       27.49     -140.10    140.10 o
 -15   1  26     3256.97     3204.25    296.00 o
 -13   1  26      468.19      485.40    255.20 o
 -11   1  26     3171.83     3276.98    302.91 o
  -9   1  26      113.62     -111.94    139.90 o
  -7   1  26      292.57       94.43    167.09 o
  -5   1  26     4589.12     4743.26    344.47 o
  -3   1  26     1487.81     1556.16    240.19 o
  -1   1  26     5722.40     6324.36    316.61 o
   1   1  26     1584.52     1776.88    173.74 o
   3   1  26      127.66       59.70    121.85 o
   5   1  26     4436.87     4783.96    420.22 o
   7   1  26     1567.00     1782.93    233.14 o
   9   1  26     1521.96     1970.41    239.74 o
  11   1  26      596.01      371.23    160.51 o
  13   1  26      245.76      199.36    137.52 o
  15   1  26      875.16     1125.10    197.05 o
  17   1  26      823.14     1001.06    187.26 o
  19   1  26      181.20      609.37    239.89 o
 -20   2  26      761.01      716.73    265.89 o
 -18   2  26        0.29     -142.17    142.17 o
 -16   2  26      224.63      181.64    167.89 o
 -14   2  26     3024.25     2875.83    280.86 o
 -12   2  26      902.07     1179.45    224.25 o
 -10   2  26     1067.93      881.78    331.94 o
  -8   2  26      251.47       94.58    154.98 o
  -6   2  26       75.01       68.51    151.23 o
  -4   2  26     4350.40     4754.21    338.12 o
  -2   2  26      347.00      669.24    156.78 o
   0   2  26     2120.07     2113.61    211.03 o
   2   2  26      875.89      705.83    147.81 o
   4   2  26      154.74      206.28    130.44 o
   6   2  26     3338.30     3645.28    301.79 o
   8   2  26      259.06      486.00    164.03 o
  10   2  26     1266.20     1650.67    265.47 o
  12   2  26      395.96      523.91    167.83 o
  14   2  26        2.72       55.16    127.44 o
  16   2  26     1266.84     1566.82    314.96 o
 -15   3  26     1080.57     3775.30    246.18 o
  -5   3  26     2404.26     2570.56    227.48 o
  -3   3  26     1375.97     2086.71    333.58 o
  -1   3  26     1154.42     1110.80    187.15 o
   1   3  26      652.19      758.94    143.02 o
   3   3  26       27.12      102.54     90.43 o
   5   3  26     1634.98     1983.07    222.52 o
   7   3  26      354.30      239.47    199.21 o
   9   3  26      897.42      989.33    256.66 o
  11   3  26      400.22      593.01    214.31 o
  13   3  26      137.73       94.36    142.17 o
  -8   4  26       90.14     -138.40    171.53 o
  -4   4  26     1825.76     1930.85    331.73 o
  -2   4  26        0.77       51.61    126.33 o
   0   4  26      817.97      748.75    190.40 o
   2   4  26      320.64      360.95    146.19 o
   4   4  26      191.06      483.23    138.48 o
   6   4  26     1051.27     1396.66    198.38 o
   8   4  26       30.90      242.67    202.35 o
  10   4  26      333.10      444.12    145.84 o
  12   4  26       88.19      223.53    145.11 o
  14   4  26       79.37      205.92    156.43 o
 -11   5  26      364.21      367.80    228.56 o
  -9   5  26      376.54      373.67    205.50 o
  -7   5  26        5.88       39.42    155.59 o
  -1   5  26      236.59      185.14     94.22 o
   3   5  26        0.19      233.77    117.75 o
   5   5  26      436.21      642.92    226.47 o
   7   5  26       28.69      343.48    194.18 o
 -15   1  27        4.92     -116.84    116.84 o
 -13   1  27       50.42     -145.45    145.45 o
 -11   1  27       68.14      -50.33    151.84 o
  -9   1  27        0.10       -2.15    155.39 o
  -7   1  27       10.39      -11.33    150.26 o
  -5   1  27       36.45       38.18    142.35 o
  -3   1  27       69.83       98.29    156.99 o
  -1   1  27        4.80      186.92    131.46 o
   1   1  27       87.71      159.88    116.14 o
   3   1  27      213.84      205.22    118.19 o
   5   1  27        3.29       39.33    115.71 o
   7   1  27       12.01       65.95    128.37 o
   9   1  27       32.53      115.11    143.80 o
  11   1  27        9.74       70.01    123.24 o
  13   1  27       22.17      177.22    135.51 o
  15   1  27        0.95      106.52    162.30 o
 -16   2  27       32.52     -148.46    148.46 o
 -14   2  27       49.21       58.71    183.27 o
 -12   2  27        0.09     -135.52    135.52 o
 -10   2  27      323.63      297.26    172.43 o
  -8   2  27      109.05      295.92    319.78 o
  -6   2  27        0.85      -84.31    138.26 o
  -4   2  27       78.65      267.35    168.38 o
  -2   2  27       27.67       96.10    124.64 o
   0   2  27      140.70      302.74    134.52 o
   2   2  27       71.09       50.48    103.47 o
   4   2  27        0.41       11.71    108.22 o
   6   2  27        2.30      109.90    117.06 o
   8   2  27        6.57      -29.83     98.81 o
  10   2  27      252.21      428.45    157.79 o
  12   2  27        5.43      230.24    169.43 o
  14   2  27        5.21      400.09    184.95 o
  -7   3  27        9.65     -137.56    137.56 o
  -5   3  27      100.45      207.18    216.40 o
  -3   3  27      206.83      174.88    197.11 o
   1   3  27        1.81      451.26    197.53 o
   3   3  27      154.39      250.79    182.43 o
   5   3  27       25.14      140.07    162.30 o
   7   3  27       25.89      -36.07    158.11 o
  -4   4  27      142.61      106.94    182.43 o
  -2   4  27       24.82      128.75    191.66 o
   0   4  27      473.53      616.00    161.30 o
   2   4  27        7.02       78.42    182.85 o
   4   4  27        0.19      255.41    175.72 o
   6   4  27      152.97       15.52    159.79 o
   8   4  27       36.74      257.92    169.43 o
 -10   0  28     1867.53     1831.03    363.19 o
  -8   0  28       53.02      308.67    241.98 o
  -6   0  28     2596.69     2796.88    404.29 o
  -4   0  28      106.26       -9.23    217.24 o
  -2   0  28       53.15       92.26    212.63 o
   0   0  28     1856.81     2314.87    292.31 o
   2   0  28      186.59      313.52    162.62 o
   4   0  28     1382.31     1448.56    226.60 o
   6   0  28       38.88       -3.36    165.66 o
   8   0  28       18.04      306.57    207.60 o
  10   0  28     1216.29     1203.21    273.86 o
 -11   1  28      414.36      290.63    249.95 o
  -9   1  28     1114.31     1012.16    221.48 o
  -7   1  28     2162.51     2986.38    291.18 o
  -5   1  28      476.28      547.10    191.90 o
  -3   1  28        2.17       87.64    256.66 o
  -1   1  28      233.40      405.18    144.93 o
   1   1  28     1892.40     1980.94    208.02 o
   3   1  28      545.68      589.07    128.13 o
   5   1  28      532.19      451.10    137.55 o
   7   1  28        9.18       38.75    105.52 o
   9   1  28      330.80      587.98    225.63 o
  11   1  28      959.98     1140.31    275.96 o
 -12   2  28      124.71       68.78    186.63 o
 -10   2  28     1447.90     1331.13    298.18 o
  -8   2  28       75.64      273.02    229.40 o
  -6   2  28     2412.98     3352.14    296.63 o
  -4   2  28        0.09      -73.99    135.54 o
  -2   2  28       28.29       71.78    144.69 o
   0   2  28     1130.36     1158.60    173.08 o
   2   2  28        7.68       86.01    119.83 o
   4   2  28     1702.92     2101.00    207.46 o
   6   2  28      240.42      169.93    184.32 o
   8   2  28       22.37      185.22    175.93 o
  10   2  28     1057.20     1025.81    257.50 o
  -3   1  29       34.71      145.53    195.01 o
  -1   1  29       23.14      165.66    199.21 o
   1   1  29       96.19      431.97    224.79 o
   3   1  29       14.11      278.47    192.92 o
  -4   2  29        8.57       96.88    175.30 o
  -2   2  29       22.41      224.37    198.79 o
   0   2  29        0.01       34.81    160.20 o
   2   2  29       89.14      442.87    203.82 o
 
